# Supplementary material for: Fine Mapping and Candidate Gene Analysis of Two Major Quantitative Trait Loci, qFW2.1 and qFW3.1, Controlling Fruit Weight in Pepper (Capsicum annuum)
Source: Genes (Basel). 2024 Aug 20;15(8):1097. doi: 10.3390/genes15081097 (PMC11353679; doi:10.3390/genes15081097)
Supplement: Supplementary file 1 [file genes-15-01097-s001.zip]

Archive with 2 entries (2 files):
- genes-3144266_supplementary_Table.xlsx
- genes-3144266-supplementary_Figures.pdf
