# Supplementary material for: Fine Mapping and Candidate Gene Analysis of Two Major Quantitative Trait Loci, qFW2.1 and qFW3.1, Controlling Fruit Weight in Pepper (Capsicum annuum)
Source: Genes (Basel). 2024 Aug 20;15(8):1097. doi: 10.3390/genes15081097 (PMC11353679; doi:10.3390/genes15081097)
Supplement: Supplementary file 1 [file genes-15-01097-s001.zip › genes-3144266_supplementary_Table.xlsx]

## Sheet: Table S1
Table S1 Investigation of characters of F2 population(Qiemen × 129-1)
2021SY47 F2 population(n=266)
Traits	Qiemen(n=6)	129-1(n=6)	F1(n=6)	Mean	SD	Lower 95% mean	Upper 95% mean	Min	Max
Fruit weight with stalk(g)				3.9884	2.57599	3.6774	4.2994	0.82	22.67
Fruit weight without stalk(g)	125.00±7.14a	0.15±0.01b	5.07±0.53b	3.724	2.44873	3.4283	4.0196	0.67	21.58
Fruit length(cm)				4.2938	1.10663	4.1602	4.4274	2.06	7.87
Fruit diameter(cm)				1.5398	0.3991	1.4917	1.588	0.83	3.53
2022SG136 F2 population(n=348)
Fruit weight with stalk(g)				4.2637	3.09829	3.9371	4.5904	0.68	21.99
Fruit weight without stalk(g)	129.08±11.33a	0.16±0.00b	4.18±0.34b	3.8474	2.89972	3.5417	4.1531	0.55	20.99

## Sheet: Table S2
Table S2 Resequening data in two parents and two bulks
Sample	samReadNum	Mapping rate(%)	Average depth(X)	Number of Indels	Number of SNPs
Qiemen	516350412	96.5	27.99	1970887	24964557
129-1	542039820	95.94	29.21
H-pool	867923620	96.03	46.82
L-pool	827337458	96.23	44.73

## Sheet:  Table S3
Table S3 The primers used in this study
Primer name	Location	Sequence
PepC1-17R-5	16980229	ACGGGAAACGTACAAACTCG	Indel Maker
PepC1-17F-5	16980229	TTTTCTTTGACCCCCAACAG
PePC1-28R	28097187	CCTCATCCTGTTTCTTTCTTCC
PePC1-28F	28097187	GACGTTTGCTAAGCGTTTCA
PepC1-34R-3	34003227	TCTATCGGAAACAACCCCTC
PepC1-34F-3	34003227	TGCAAATACAAGCTTCAACAAA
PePC1-44R	43943273	AATGGCTTTAGGTTTTCTGCT
PePC1-44F	43943273	AGCTAATACGTGGGGGTTTT
PepC1-50R-3	50448707	GAGGTAGCGGTATGGACTGC
PepC1-50F-3	50448707	GCTGGAGTTTCGTAGCCTTG
PePC1-56R	56056959	AGTCCCGTGTACCACACAAG
PePC1-56F	56056959	TGGAACCCTAAAAGTTTGGAA
PePC1-68R	67929048	TCCCATAGCTAGGGTTAGGG
PePC1-68F	67929048	TCAAAAAGATCACACTGCAAGA
PepC2-130R-2	130679010	GGGGTCTGAAAACATCACTCA
PepC2-130F-2	130679010	AGAGAATCAGACATGACCACGA
PepC2-138R-5	137887568	TGTTTTCTCATATTTTTGGCCT
PepC2-138F-5	137887568	GAGCCATTCAAATTCTACGGT
PepC2-144R-5	143837493	TTTAAGGCAAAGTTGGGGAG
PepC2-144F-5	143837493	CGCCTACGAGTAATATTTTCCC
PepC2-148R-1	148098493	CCGAACCTGAACACACACAC
PepC2-148F-1	148098493	AGGGAAGGGATTTATGTGGTTT
PepC2-150R-2	150029235	TCAAAACCACAAGCGACAAG
PepC2-150F-2	150029235	GCCGGTGTACAACAAAATCA
PepC2-152R-3	151724803	GGATCTTGGTGAGGGTTTGA
PepC2-152F-3	151724803	CAACAGTGCAAGTGGCAAGT
PepC2-151R-1	151849745	ACTTTTAAGGGTGAAACAATCG
PepC2-151F-1	151849745	TCTGAAACGGCTTCTTCATT
PepC2-151R-2	151995551	TCTTATTCTTCTCCGCCATCA
PepC2-151F-2	151995551	ATTTAGTCCGTCCCCCAAAG
PepC2-152R-6	152039211	CCACCAATCTAGACATGCAATC
PepC2-152F-6	152039211	TGCTGTCAGAGGGGTAAAAGA
PepC2-152R-4	152307556	TCCCAAAAATGCCAAAAGAA
PepC2-152F-4	152307556	AAAGAGGGGAGGAGAGGACA
PepC2-152R-5	152359943	CGGTAACCGCAGTTTATTCAA
PepC2-152F-5	152359943	GACGAAACCCCCTTCAATTT
PepC2-152R-8	152995397	TAAAGGGGCTTGCTTTGTTC
PepC2-152F-8	152995397	TCCTTTCTTTTGTTTCCCCA
PepC2-153R-11	153352023	TGAAGCACACATGACAACCA
PepC2-153F-11	153352023	AGGTGGCAATTTAGCTCCTTT
PepC2-153R-5	153412370	CGGGCAACTTCATCACACTA
PepC2-153F-5	153412370	GACTGCCGGTGATGACAATA
PepC2-153R-9	153695697	TCCTCCGCTCTATTTTACCTT
PepC2-153F-9	153695697	AAATGAACGGAGAGAACATAGG
PepC2-153R-6	153759433	CGGACGATGATTCTTCACTC
PepC2-153F-6	153759433	TGTGATGGGTTGATTTTAGGTT
PepC2-154R-2	154216232	CCTGGGTTAAGCCTGTCAAG
PepC2-154F-2	154216232	CTGGGTTAACTGAGCCCAAA
PepC2-154R-5	154414797	AACGGCCCTTAGTTTCTCGT
PepC2-154F-5	154414797	CGTATTCGAATTGATCACGCT
PepC2-154R-6	154529579	TGGCGATTGCTACTACCAGA
PepC2-154F-6	154529579	GGGTTTGATTTGGGGTATGA
PepC2-154R-7	154531193	TTGGAGAGGCACTAAATGGG
PepC2-154F-7	154531193	TCACCAAATCATCATCGCC
PepC2-154R-8	154819337	TTTTATGGTTTGGTGGGGG
PepC2-154F-8	154819337	TCCACGCATCTATTTTAGGCA
PepC2-155R-9	155130086	TAATTATCCGCTCCACCCC
PepC2-155F-9	155130086	TGAAAAGGGAGGGATGTTAGAC
PepC2-155R-10	155265136	TTACAATTGGGGAGGGTGAG
PepC2-155F-10	155265136	AGAGGTAGAGGTATGGACTGCG
PepC2-155R-2	155296328	TGCACTTGCACATTTACATTGA
PepC2-155F-2	155296328	TCCAGCAGGAAAGCTAACAAA
PepC2-155R-3	155533775	CCAATTATGTCTAGGCTGGCA
PepC2-155F-3	155533775	AATCAAGTGGTCCAAAACGG
PepC2-155R-4	155544732	TAAGCATCACGTGAAAGGCA
PepC2-155F-4	155544732	AAGATTTGCGGCTAAAAGGC
PepC2-156R-1	156180736	TGTCTCCAAAAGTAGCGTGTTC
PepC2-156F-1	156180736	TGAGCATCTAAGTCTACGCCC
PepC2-156R-3	156346042	ACCCCCACCTTGTAATCTCC
PepC2-156F-3	156346042	GAGGCCTTAATCACAGCCAG
PepC2-158R-1	157596020	AAATTCTACAGCGGCGAATG
PepC2-158F-1	157596020	AATTGCAGTAATGAACCGGC
PepC2-158R-2	158313911	GGGCCAATTTATTTGACACG
PepC2-158F-2	158313911	CACGTCAATACCTGCTTCCC
PepC2-160R-2	160363906	TGGCACCCTCTCTATGACCT
PepC2-160F-2	160363906	TGACGTGGCACCTCTCTATG
PepC2-161R-5	161358249	GTCACGGAGGGCAAAAATTA
PepC2-161F-5	161358249	CAACATGGGTAGTGGTGCAG
PepC3-10F-2	9801899	GGACCCACGCAAATTATAACA
PepC3-10R-2	9801899	ATGGAGGACCACTCAGGTGT
PepC3-12F-1	12327053	ACCAAAGCCAAAACAACTCC
PepC3-12R-1	12327053	TGGCTAAATCTTCAATGGCA
PepC3-15F-2	15415498	TGTTGGCTGCTTTACTATGTTG
PepC3-15R-2	15415498	TTTTCCAGCTGCACAAGAAT
PepC3-16F-1	16000923	TGAGTGGCATAATGACCTGTTT
PepC3-16R-1	16000923	AGGCTGCGCTCAAAGAAA
PepC3-17F-1	16938690	ACCCAAACCTCCCTACTGAAA
PepC3-17R-1	16938690	TGAGGGCAAGTAAAACCATTG
PepC3-18F-1	17994620	ACTTTCCAGACTTCGCCCTT
PepC3-18R-1	17994620	GTATCGGCGATGAAGGTGTT
PepC3-20F-3	20274704	CCACTTAACTACAACCCGGC
PepC3-20R-3	20274704	CTGCAAATCTCCAACCTAGTGA
PepC3-22F-2	22034404	CCACCATAACATCCATATCGC
PepC3-22R-2	22034404	CAAAGTCCTCTGGCCTTTCA
PepC3-24F-1	24002362	TTGATGTCTGGGGTCCATATT
PepC3-24R-1	24002362	CTTGTACCATGGAAACAAAAGC
PepC3-26F-1	26024871	GAAAGGGGGTGATATTTTCTGA
PepC3-26R-1	26024871	ACTCAAGTCTGCCACTTCTGG
PepC3-28F-1	28091070	TCAAGGATTAAAATTCCTTCCC
PepC3-28R-1	28091070	GACAAAGCTGCAAAACTCGT
PepC3-30F-4	29560397	TGCATCAAATTTTCGCATGT
PepC3-30R-4	29560397	CTGCAAAGTTAGATGGCAAGC
PepC3-32F-1	32130641	CGATGGTGGCGCTAAATATAA
PepC3-32R-1	32130641	ATCACCACCTCTATCACCGC
PepC3-34F-1	34058693	GAGGAAAGAACTGAGAGCCA
PepC3-34R-1	34058693	CAAAGAATCCAGAGACTTCACA
PepC3-36F-1	36194044	CCAACTTGCCTCACAGATCA
PepC3-36R-1	36194044	TCAGGGTTACCAAATGACCAA
PepC3-40F-1	40826700	CTCCACTTACCACCACCAAGA
PepC3-40R-1	40826700	AACCAAGAAAATCCGTATGGG
PepC3-230F-2	229830202	ATGGGGGAATGAAAGCAAA
PepC3-230R-2	229830202	ATGTGGAAAGGCCCCTAACT
PepC3-240F-2	240502334	AAAAGGAGAGCAGCCATTGA
PepC3-240R-2	240502334	AAAAAGGTGACCCACTCACG
PepC3-256F-5	255743866	CTCAACCGTTGGAATCATCA
PepC3-256R-5	255743866	AAGCAGGGCCCGTAAGTAA
PepC3-260F-1	260932757	GTTCCCCGTGACATCAAAGT
PepC3-260R-1	260932757	CGAAACGATCTTGGACAAAAG
PepC4-1R-2	1330446	CAAAGGGGTCTATCGGAAGTC
PepC4-1F-2	1330446	GGTGCTGCTGCTGATGATTA
PepC4-2R-2	2268003	GAGGTTTGTCGCATCGAAAT
PepC4-2F-2	2268003	ATTTGCCGGTTGTTAGGTTG
PepC4-4R-1	3905298	TGGAGCAGTTTTGGTCCTTT
PepC4-4F-1	3905298	GGTGAGGGTACACGGTAGGA
PepC4-6R-1	5910075	TCTCCAAAAATGTTGTCGCA
PepC4-6F-1	5910075	GACAAAGATCACGGACATCGT
PepC4-8R-1	7999219	GCCGCCCCTTATATTTGTT
PepC4-8F-1	7999219	TTTGGTCACATGGAGTCTACCT
PepC4-10R-3	9581917	CGATGGACGAATTTCGGTAT
PepC4-10F-3	9581917	GCAAAAGCTGAAAAGGGATG
PepC4-14R-1	13866901	TGATTCAACCAAAAGAGGGG
PepC4-14F-1	13866901	CACGCTTGACAAAATTGAAAAA
PepC4-15R-5	14661956	TGAATGATACAGTCCATCCAAA
PepC4-15F-5	14661956	GAGCATTCTTGAGTGAACCG
PepC4-17R-2	17751711	GGAGGACGTGTAAGAAAAAGGA
PepC4-17F-2	17751711	GTCGAGCAAAAGAATAAGGGAA
PepC4-23R-2	23007426	CCGTGTAGCATTCTGGTTCA
PepC4-23F-2	23007426	TGGTTGCTACAGTGGTTAGGG
PepC4-25R-1	24795926	TGAAGAAAAAGAAATGACGGC
PepC4-25F-1	24795926	TCACCTCTCTAGTCCCTCGC
PepC4-27R-3	27603620	GGGCAAAAGAACTGTGGAAA
PepC4-27F-3	27603620	AAAAGCTATTGGGTTCCCGT
PepC4-36R-3	36243554	CGGTGGTACTGGTTCTGGTC
PepC4-36F-3	36243554	TTCTCTACCCTTTCGCGTCA
PepC4-44R-3	44298864	TGTTGGTCTGGTTTGACTTCAC
PepC4-44F-3	44298864	GGCAGGTTCGACTTTGTTGT
PepC4-52R-5	51692160	TGATACTGCTTGAGGATCACCT
PepC4-52F-5	51692160	AACCCAAACTTGTTACTCCCC
PepC5-132R	131606304	ACCCCATACCCAATCCATCT
PepC5-132F	131606304	CACTGGCTTGAATTCTTCGG
PepC5-143R-3	143035561	CGTTGCCAACTTTGGAAGTC
PepC5-143F-3	143035561	CCTCATCCCGTTTATGATGC
PepC5-152R	151752257	TTTTTGGCCCTTTTTGGTAAT
PepC5-152F	151752257	CGTTTCCTTCAATTTTCTCAGG
PepC5-158R	158205737	TCATGGCACCTGTTGATGAT
PepC5-158F	158205737	CAGGTTCCTTATCAGGCTGG
PepC5-191R-1	191195141	TTGCATTCAACAAACCCAAA
PepC5-191F-1	191195141	CATTATTGCAGTGCGCTGTT
PepC5-202R	201901807	GTCCCTGGATGCTTAGCAGA
PepC5-202F	201901807	TTGATGGCTAAGAGGGCTTG
PepC5-208R-3	208550560	GTAGGGTTCACTGACGGGAG
PepC5-208F-3	208550560	TTGCAATAGAAGCCAACACAA
PepC5-217R	217178334	TGACAATGTTGAATGAGTCCA
PepC5-217F	217178334	TGTTTGCTGACCAATCTTGA
PepC7-2R-1	1587653	ACGCGTATCATCAATGACCA
PepC7-2F-1	1587653	TACTACCGGGAAGCCGTCTA
PepC7-9R-3	9465813	GCTGGTCTGGACTCGTCTCT
PepC7-9F-3	9465813	TTCACTTACCCTGCCCAAAC
PepC7-13R-5	12921542	CGCCAGGAAATCTTCAATC
PepC7-13F-5	12921542	TTGCTAGAAGGACAAAAGTTGC
PepC7-28R-5	27889496	TGGTCAACAGATCCACAATGA
PepC7-28F-5	27889496	ATCCATCCTTCCATCCATCA
PepC7-185R-3	184548097	CACCAACACCTCAATTTTGC
PepC7-185F-3	184548097	GAACGAATTTGACCTTTATCCC
PepC7-194R	194189323	AACTTCAATAAGGACCCCTCG
PepC7-194F	194189323	CTACCCATGTCGGGTTTCAT
PepC7-196R-1	196145061	GGACGGAGTACACTTTACCCA
PepC7-196F-1	196145061	TCCACAACATGACCATAGCC
PepC7-198R-2	198219010	TCAATTTCCATTTTGTTGAAGG
PepC7-198F-2	198219010	GGGAACCATGGAAAAACAAG
PepC7-202R-1	201978873	TCACGACTTGGTTCACCTTG
PepC7-202F-1	201978873	CACCATCACCGTTGTTACTGA
PepC7-204R-1	203913299	CGGGGGTCTATCAGAAATAGC
PepC7-204F-1	203913299	TGATGGCCGAATAGGGATTA
PepC7-207R-1	207091959	TGGGTAACATTAGGGCTTCG
PepC7-207F-1	207091959	TGTCTCAACTTTCCACCTTTCA
PepC7-209R	209475838	CATTAGGCTGGAAGACACACC
PepC7-209F	209475838	CGTACATCTTACCCTCCCCA
PepC7-211R-1	211357979	GCCAGCTCACCCATTTCTAA
PepC7-211F-1	211357979	CCGACCAAAATCCATCAACT
PepC7-213R-1	212953735	TCCCTATCTTTTGTTGGGTAAA
PepC7-213F-1	212953735	TGCCATAAAACGTCTGTCATT
PepC7-215R-1	215289228	AGACGGAGAAAGACGTCGAA
PepC7-215F-1	215289228	AGATGGTAACTGGATTGGCG
PepC7-216R-3	215831456	GCTTCAAAATCAAACACCCAA
PepC7-216F-3	215831456	ATATTGCCGTTTGGACAAGG
PepC9-2R	1973584	TTGCTTAGTCCAATTTTACCCA
PepC9-2F	1973584	AAAATGAAGGGGCATGAAAG
PepC9-6R-5	5553533	CCCTAGATCCCTAGTTCGATCA
PepC9-6F-5	5553533	TATTTTCGAAAGACCCCCG
PepC9-10R-3	9443317	AGGCACAAATTTGACATCTCG
PepC9-10F-3	9443317	TTGCCAACTAGTGTTCGTCG
PepC9-14R-3	14379165	TGAATCTTTTGGTGGAAGTCG
PepC9-14F-3	14379165	GTTCTTATGCGCAACCCACT
PepC9-32R	31775706	ACTCCTTCCTCCCAAGTCAAT
PepC9-32F	31775706	TTGCCACTTTGCTAGGTACAAG
PepC9-41R-3	40337849	CAGTTAGGTACCCAGCCCAG
PepC9-41F-3	40337849	GATGGCTAACGACATGCTGA
PepC9-57R	57166667	AGGGGGTGCAACTTGTAGTG
PepC9-57F	57166667	GCCAATCTCAAGAATCTGCC
PepC11-2R	2347827	GCACATGCATGACCTAACTTGT
PepC11-2F	2347827	AAATCATGGCTCCACCTCTG
PepC11-6R-5	5915930	ACTCGACGAACATACCTCGC
PepC11-6F-5	5915930	CACCCTCAAAGCATTCATCC
PepC11-8R	7855610	TCGAAGCAAAATTGCAAAAA
PepC11-8F	7855610	CTCCTTTTCCCCTTCTCGTT
PepC11-14R-5	14449667	TTGCAGGTAGGACAACTCTCG
PepC11-14F-5	14449667	CCTAAATGAAGTTGCGTTGGA
PepC11-24R	23964689	GCTCATAAGGTGATGATACCCA
PepC11-24F	23964689	GCTGAGAATCTTTGGGGAAA
PepC11-199R	198719844	TTAAGCTTGACCACAGTGAGAG
PepC11-199F	198719844	GCAGTACTTCTCGAATAATCCC
PepC11-207R	206671314	GATCAACCACCACCTTTCGT
PepC11-207F	206671314	AACTTTCAAGGAGCACTGGC
PepC11-216R	215734275	CTCACATGCACCTTCACGTT
PepC11-216F	215734275	ATGGACTTGGGGGATCTTTC
PepC11-219R	218594454	TGGACTCACCTAGGATCCATTT
PepC11-219F	218594454	GTAGTGAGGTCATTCCCCGA
PepC12-193R	192542154	TTGGAGGCCTCGGTATCTT
PepC12-193F	192542154	CCCCTGAAGATAAAAGAGATGC
PepC12-201R	200574359	AACATTCTCGTATCCGCCAC
PepC12-201F	200574359	GACAGGGGAGAGTGATGGAC
PepC12-208R	207809465	TGTTATGCTGGAACGTTAGGG
PepC12-208F	207809465	AACATGCTTCTCGCCACTTT
PepC12-222R-5	222295904	TTTCTTGGAGGTGGGGTGT
PepC12-222F-5	222295904	ACCCCAACAAAGAAAATGACC
PepC12-229R	228598827	CCATCACACAAAACAGAAACG
PepC12-229F	228598827	TTCCCTAGATCCCACTTTGTG

## Sheet: Table S4
Table S4 QTL results of fruit weight in F2 populations(Qiemen × 129-1)
Trait	Population	Chr	LOD	PVE（%）	Left	Right
fruit weight without stalk	2021SY47	2	11.02	12.28	PepC2-144-5	PepC2-160-2
		3	11.39	11.08	PepC3-10-2	PepC3-40-1
		4	6.99	7.4	PepC4-1-2	PepC4-27-3
		7	4.69	5.29	PepC7-194	PepC7-216-3
		9	5.82	11.58	PepC9-2	PepC9-10-3
	2022SG136	2	7.36	7.17	PepC2-144-5	PepC2-160-2
		3	10.46	15.5	PepC3-10-2	PepC3-40-1
fruit weight with stalk	2021SY47	2	14.53	15.24	PepC2-144-5	PepC2-160-2
		3	14.27	13.72	PepC3-10-2	PepC3-40-1
		4	6.36	5.26	PepC4-1-2	PepC4-27-3
		7	5.87	6.03	PepC7-194	PepC7-216-3
		9	6.03	5.2	PepC9-2	PepC9-10-3
	2022SG136	2	7.3	7.52	PepC2-144-5	PepC2-160-2
		3	10.25	14.97	PepC3-10-2	PepC3-40-1
fruit length	2021SY47	2	19.12	18.25	PepC2-144-5	PepC2-160-2
		3	11.2	9.96	PepC3-10-2	PepC3-40-1
		4	10.74	7.84	PepC4-1-2	PepC4-27-3
		7	4.52	2.99	PepC7-194	PepC7-216-3
		9	7.25	13.45	PepC9-2	PepC9-10-3
fruit diameter	2021SY47	2	8.59	7.24	PepC2-144-5	PepC2-160-2
		3	12.62	9.51	PepC3-10-2	PepC3-40-1
		4	9.06	8.14	PepC4-1-2	PepC4-27-3
		7	5.28	4.57	PepC7-194	PepC7-216-3
		9	2.61	10.27	PepC9-2	PepC9-10-3

## Sheet: Table S5
Table S5 Fine mapping result of qFW2.1 in spring 2023
BC2S2	Parental Pedigree	PepC2-150-2	PepC2-152-3	PepC2-154-2	PepC2-156-1	PepC2-158-2	AFW/(g)	N	P-value
BC2S2-214-1	BC2-C3	A	A	A	A	A	64.40±7.56	10	***
		A	A	B	B	B	39.31±12.76	12
BC2S2-214-2	BC2-E26	A	A	A	A	A	65.59±4.11	12	0.364
		A	A	A	B	B	58.02±7.26	11
BC2S2-214-3	BC2-E27	A	A	A	A	A	92.70±7.19	14	0.811
		A	A	A	B	B	89.94±8.93	13
BC2S2-214-4	BC2-F7	A	A	A	A	A	88.04±7.89	11	***
		B	B	B	B	B	36.76±7.24	10
BC2S2-214-5	BC2-F27	A	A	A	A	A	103.28±8.21	11	***
		B	B	B	B	B	33.05±3.98	13
BC2S2-214-7	BC2-F57	A	A	A	A	A	72.04±6.77	13	***
		B	B	A	A	A	47.22±4.29	11
A: Qiemen genotype
B: Pep-253 genotype
AFW: average fruit weight
N: The number of pepper plants
***: Significant differences determined by t-test between the two groups at p<0.001,

## Sheet: Table S6
Table S6 Fine mapping result of qFW2.1 in autumn 2023
BC2S3	Parental Pedigree	PepC2-150-2	PepC2-152-3	PepC2-152-8	PepC2-153-5	PepC2-154-2	PepC2-155-2	PepC2-156-1	PepC2-158-2	AFW/(g)	N	P-value
BC2S3-165	BC2S2-A41	A	A	A	A	A	A	A	A	66.74±5.66	8	***
		A	A	A	B	B	B	B	A	42.53±3.48	6
BC2S3-166	BC2S2-A84	A	A	A	A	A	A	A	A	55.93±3.57	10	***
		A	A	B	B	B	B	B	A	36.89±1.95	7
BC2S3-168	BC2S2-E90	A	A	A	A	A	A	A	A	50.59±3.68	10	***
		B	B	B	B	B	A	A	A	27.72±1.90	9
BC2S3-169	BC2S2-Z9	A	A	A	A	A	A	A	A	45.52±2.53	9	**
		A	A	B	B	B	B	A	A	36.44±1.96	10
A: Qiemen genotype
B: 129-1 genotype
AFW: average fruit weight
N: The number of pepper plants
***: Significant differences determined by t-test between the two groups at p<0.001,
**: Significant differences determined by t-test between the two groups at p<0.01.

## Sheet: Table S7
Table S7 Fine mapping result of qFW3.1
BC2S3	ParentalPedigree	PepC3-10-2	PepC3-12-1	PepC3-15-2	PepC3-16-1	PepC3-17-1	PepC3-18-1	PepC3-20-3	AFW/(g)	N	P-value
BC2S3-170	BC2S2-I36	A	A	A	A	A	A	A	66.60±5.40	10	***
		A	A	B	B	B	B	A	47.38±3.51	10
BC2S3-171	BC2S2-I76	A	A	A	A	A	A	A	58.29±3.68	10	**
		A	A	B	B	B	B	A	46.32±3.09	10
BC2S3-172	BC2S2-J70	A	A	A	A	A	A	A	40.63±2.26	8	0.36
		A	A	A	A	A	B	B	36.86±2.65	10
BC2S3-173	BC2S2-J26	A	A	A	A	A	A	A	49.63±2.73	10	***
		A	B	B	B	A	A	A	32.31±1.87	9
BC2S3-174	BC2S2-J65	A	A	A	A	A	A	A	50.93±3.18	10	0.081
		B	B	A	A	A	A	A	40.85±4.59	8
A: Qiemen genotype
B: Pep-253 genotype
AFW: average fruit weight
N: The number of pepper plants
***: Significant differences determined by t-test between the two groups at p<0.001,
**: Significant differences determined by t-test between the two groups at p<0.01.

## Sheet: Table S8
Table S8 RNA-seq data statistics in four stages of two parents
Sample	ReadSum	BaseSum	GC(%)	N(%)	Q20(%)	Q30(%)
A1-1	20932622	6267473372	42.15	0.01	97.98	94.38
A1-2	21002481	6287859705	42.25	0.01	98.01	94.53
A1-3	21610306	6471335692	42.45	0.01	98.02	94.49
A15-1	22527012	6749348239	42.2	0.01	99.59	97.82
A15-2	20903639	6262847837	42.42	0.01	99.64	98.09
A15-3	23786251	7125823378	42.23	0.01	99.7	98.45
A25-1	19415738	5814022077	42.6	0.06	97.87	94.22
A25-2	21502482	6440982853	42.53	0.06	97.83	94.11
A25-3	21905733	6563905035	42.51	0.06	97.81	94
A35-1	22411761	6713679303	43.05	0.06	97.97	94.39
A35-2	24429910	7320075066	42.75	0.06	97.9	94.21
A35-3	23021148	6893844886	42.97	0.06	97.92	94.34
B1-1	24813603	7432477737	42.26	0.01	99.71	98.51
B1-2	22762725	6817984277	42.22	0.01	99.64	98.08
B1-3	20016349	5997241529	41.75	0	99.63	98.1
B15-1	23784462	7123922851	42.01	0.01	99.68	98.3
B15-2	22549198	6753063209	42	0.01	99.67	98.26
B15-3	19283613	5775670870	42.36	0.01	99.68	98.35
B25-1	20794489	6228127834	43.81	0.06	97.9	94.29
B25-2	21856537	6548598085	42.69	0.06	97.89	94.24
B25-3	19034942	5701533394	43.4	0	98.04	94.56
B35-1	20467940	6131888021	43.12	0.06	97.93	94.42
B35-2	21313805	6386511675	42.88	0	97.84	94.03
B35-3	24789794	7422431925	42.6	0.06	97.98	94.52
A1：Qiemen at 1DAP
A15：Qiemen at 15DAP
A25：Qiemen at 25DAP
A35：Qiemen at 35DAP
B1：129-1 at 1DAP
B15：129-1 at 15DAP
B25：129-1 at 25DAP
B35：129-1 at 35DAP

## Sheet: Table S9
Table S9 Genes within the confidence intervals of the two major QTLs
Stable QTL	Confidence interval (bp)	Chr	GeneID	Starting position	End position
qFW2.1	152995397-154216232	2	Capana02g002935	152972011	152972742
			Capana02g002936	152991972	152995191
			Capana02g002938	153038618	153042306
			Capana02g002940	153066401	153068252
			Capana02g002941	153073875	153074540
			Capana02g002947	153156438	153157700
			Capana02g002948	153170213	153173680
			Capana02g002953	153272150	153273481
			Capana02g002954	153288278	153289642
			Capana02g002956	153307013	153309636
			Capana02g002960	153377514	153382163
			Capana02g002965	153408209	153411008
			Capana02g002967	153421930	153423516
			Capana02g002971	153440571	153444081
			Capana02g002977	153529436	153532010
			Capana02g002978	153558706	153563143
			Capana02g002979	153565774	153567027
			Capana02g002980	153574143	153575385
			Capana02g002981	153671485	153673708
			Capana02g002983	153700761	153704397
			Capana02g002984	153713004	153714616
			Capana02g002985	153743746	153748759
			Capana02g002986	153749451	153753313
			Capana02g002988	153764791	153765545
			Capana02g002989	153842225	153843580
			Capana02g002990	153848773	153850990
			Capana02g002991	153866767	153867536
			Capana02g002992	153871872	153875678
			Capana02g002993	153886735	153895266
			Capana02g002997	153915722	153919030
			Capana02g002998	153935698	153941188
			Capana02g003000	153945412	153946368
			Capana02g003002	153955527	153958628
			Capana02g003003	153959871	153961167
			Capana02g003006	153996370	153998021
			Capana02g003008	154004102	154007159
			Capana02g003009	154009249	154010000
			Capana02g003010	154025543	154025980
			Capana02g003011	154034727	154035107
			Capana02g003012	154035388	154038363
			Capana02g003018	154126743	154127417
			Capana02g003020	154143112	154146440
			Capana02g003021	154187708	154190076
qFW3.1	12327053-16938690	3	Capana03g000822	12327191	12328192
			Capana03g000824	12353422	12358700
			Capana03g000827	12378319	12381941
			Capana03g000829	12404852	12407131
			Capana03g000830	12407131	12411080
			Capana03g000831	12426410	12429980
			Capana03g000834	12493481	12496572
			Capana03g000836	12514497	12526669
			Capana03g000841	12598704	12599197
			Capana03g000845	12635452	12636492
			Capana03g000846	12643817	12645259
			Capana03g000849	12709893	12711353
			Capana03g000851	12722014	12724921
			Capana03g000853	12730629	12734410
			Capana03g000855	12759366	12776236
			Capana03g000856	12780567	12780953
			Capana03g000857	12786367	12788815
			Capana03g000859	12813579	12816723
			Capana03g000862	12824467	12827478
			Capana03g000868	12890115	12893518
			Capana03g000870	12907780	12909308
			Capana03g000871	12917710	12919617
			Capana03g000875	12934417	12935724
			Capana03g000876	12937788	12941463
			Capana03g000879	12970323	12972044
			Capana03g000880	12973407	12990037
			Capana03g000886	13692772	13694465
			Capana03g000887	13694495	13697091
			Capana03g000892	14093536	14098812
			Capana03g000898	14442619	14443963
			Capana03g000899	14452438	14453525
			Capana03g000902	14506316	14511731
			Capana03g000903	14554077	14555759
			Capana03g000905	14564698	14570389
			Capana03g000906	14573246	14574790
			Capana03g000909	14658473	14662669
			Capana03g000910	14695557	14696866
			Capana03g000915	14780693	14784300
			Capana03g000917	14846028	14847533
			Capana03g000919	14881303	14894813
			Capana03g000921	14909041	14910291
			Capana03g000924	14932361	14934964
			Capana03g000932	15035694	15037167
			Capana03g000937	15075692	15084759
			Capana03g000942	15179808	15181357
			Capana03g000951	15328880	15341010
			Capana03g000954	15694475	15694804
			Capana03g000958	15732221	15733096
			Capana03g000959	15737001	15742095
			Capana03g000961	15755686	15758189
			Capana03g000963	15787537	15788403
			Capana03g000966	15905855	15908324
			Capana03g000967	15914307	15922059
			Capana03g000968	15930706	15938015
			Capana03g000969	15940638	15943283
			Capana03g000971	15957807	15959633
			Capana03g000976	16197492	16202732
			Capana03g000978	16224125	16225723
			Capana03g000979	16245698	16247345
			Capana03g000981	16258645	16261107
			Capana03g000983	16322554	16323622
			Capana03g000986	16332997	16335045
			Capana03g000988	16378765	16387450
			Capana03g000989	16389444	16389842
			Capana03g000990	16543158	16551204
			Capana03g000992	16615898	16616815
			Capana03g000998	16676067	16682798
			Capana03g001001	16710425	16711601
			Capana03g001003	16720176	16723292
			Capana03g001004	16735014	16736674
			Capana03g001005	16739467	16741955
			Capana03g001007	16787503	16789131
			Capana03g001010	16821818	16823421
			Capana03g001011	16868125	16879489
			Capana03g001013	16925566	16928710

## Sheet: Table S10
Table S10 All the variations in the major effect interval
Chr	Gene	pos	Ref	Alt	anno	Sam	Qiemen pos	129-1 pos
Chr02	Capana02g002934;	152959715	C	T	Up_1785bp	Qiemen	163975376-163975376	-
Chr02	Capana02g002935;	152972563	A	T	Exon	129-1	-	161869771-161869771
Chr02	Capana02g002935;	152973097	TG	T	Up_2646bp	129-1	-	161870305-161870305
Chr02	Capana02g002935;	152973178	A	ACTGTACCAATTAATTTATAGTATAGGAAAAAGGTTGGTGGGGGTGGGCGTAGAGGGGGAAGGGGGGAAGTAATAAAAACTT	Up_2565bp	Qiemen	163988835-163988916	-
Chr02	Capana02g002935;	152973611	A	G	Up_2132bp	Qiemen	163989359-163989359	-
Chr02	Capana02g002935;	152974218	G	GCCCAAAA	Up_1525bp	Qiemen	163989966-163989973	-
Chr02	Capana02g002935;	152974219	T	TAGAGA	Up_1524bp	Qiemen	163989974-163989979	-
Chr02	Capana02g002935;	152974221	C	CGGGGG	Up_1522bp	Qiemen	163989981-163989986	-
Chr02	Capana02g002935;	152974230	G	GGGGGGG	Up_1513bp	129-1	-	161871532-161871538
Chr02	Capana02g002936;	152994019	G	A	Exon	129-1	-	161890177-161890177
Chr02	Capana02g002936;	152994896	G	T	Exon	129-1	-	161891054-161891054
Chr02	Capana02g002936;	152995221	A	AAA	Up_1318bp	129-1	-	161891379-161891381
Chr02	Capana02g002936;	152995380	T	A	Up_1159bp	129-1	-	161891540-161891540
Chr02	Capana02g002936;	152995385	A	G	Up_1154bp	129-1	-	161891545-161891545
Chr02	Capana02g002936;	152995413	C	CACACACACAC	Up_1126bp	129-1	-	161891573-161891583
Chr02	Capana02g002936;	152995676	C	T	Up_863bp	129-1	-	161891846-161891846
Chr02	Capana02g002936;	152996217	T	C	Up_322bp	129-1	-	161892387-161892387
Chr02	Capana02g002936;	152996477	T	TTT	Up_62bp	129-1	-	161892647-161892649
Chr02	Capana02g002937;	152998207	C	A	Exon	129-1	-	161894395-161894395
Chr02	Capana02g002937;	152998800	T	G	Up_2935bp	Qiemen	164013432-164013432	-
Chr02	Capana02g002937;	152998860	G	A	Up_2875bp	Qiemen	164013492-164013492	-
Chr02	Capana02g002937;	152998945	CTTTTTTTAAT	C	Up_2790bp	Qiemen	164013577-164013577	-
Chr02	Capana02g002937;	152999117	GAACATTATTTGAATTTATTCATAGGACTT	G	Up_2618bp	129-1	-	161895305-161895305
Chr02	Capana02g002937;	152999392	T	A	Up_2343bp	129-1	-	161895551-161895551
Chr02	Capana02g002937;	152999393	T	A	Up_2342bp	129-1	-	161895552-161895552
Chr02	Capana02g002937;	152999504	A	T	Up_2231bp	129-1	-	161895663-161895663
Chr02	Capana02g002937;	152999535	C	T	Up_2200bp	129-1	-	161895694-161895694
Chr02	Capana02g002937;	152999729	GGGGGG	G	Up_2006bp	129-1	-	161895888-161895888
Chr02	Capana02g002937;	152999736	G	A	Up_1999bp	129-1	-	161895890-161895890
Chr02	Capana02g002937;	152999872	T	G	Up_1863bp	129-1	-	161896026-161896026
Chr02	Capana02g002937;	153000020	G	T	Up_1715bp	129-1	-	161896174-161896174
Chr02	Capana02g002937;	153000217	G	GTAAG	Up_1518bp	129-1	-	161896371-161896375
Chr02	Capana02g002937;	153000278	G	A	Up_1457bp	129-1	-	161896436-161896436
Chr02	Capana02g002937;	153000279	T	A	Up_1456bp	129-1	-	161896437-161896437
Chr02	Capana02g002937;	153000284	G	A	Up_1451bp	Qiemen	164014906-164014906	-
Chr02	Capana02g002937;	153000354	C	A	Up_1381bp	129-1	-	161896512-161896512
Chr02	Capana02g002937;	153000524	C	G	Up_1211bp	129-1	-	161896682-161896682
Chr02	Capana02g002937;	153000549	T	C	Up_1186bp	129-1	-	161896707-161896707
Chr02	Capana02g002937;	153000554	A	G	Up_1181bp	129-1	-	161896712-161896712
Chr02	Capana02g002937;	153000569	A	G	Up_1166bp	129-1	-	161896727-161896727
Chr02	Capana02g002937;	153000598	C	A	Up_1137bp	129-1	-	161896756-161896756
Chr02	Capana02g002937;	153000604	G	A	Up_1131bp	129-1	-	161896762-161896762
Chr02	Capana02g002937;	153000616	G	A	Up_1119bp	129-1	-	161896774-161896774
Chr02	Capana02g002937;	153000642	T	C	Up_1093bp	129-1	-	161896800-161896800
Chr02	Capana02g002937;	153001007	G	GACATTAACATT	Up_728bp	129-1	-	161897165-161897176
Chr02	Capana02g002937;	153001719	C	T	Up_16bp	Qiemen	164016341-164016341	-
Chr02	Capana02g002937;	153001720	A	AG	Up_15bp	Qiemen	164016342-164016343	-
Chr02	Capana02g002937;	153001732	A	C	Up_3bp	Qiemen	164016355-164016355	-
Chr02	Capana02g002937;	153001733	G	GA	Up_2bp	Qiemen	164016356-164016357	-
Chr02	Capana02g002938;	153035837	A	T	Up_2781bp	Qiemen	164050449-164050449	-
Chr02	Capana02g002938;	153036402	A	C	Up_2216bp	129-1	-	161921471-161921471
Chr02	Capana02g002938;	153036491	T	C	Up_2127bp	Qiemen	164051103-164051103	-
Chr02	Capana02g002938;	153036505	AATTACTACTACGTTTATTCTCC	A	Up_2113bp	Qiemen	164051117-164051117	-
Chr02	Capana02g002938;	153039631	C	T	Exon	129-1	-	161924698-161924698
Chr02	Capana02g002938;	153041631	A	G	Exon	129-1	-	161926696-161926696
Chr02	Capana02g002938;	153041831	C	T	Exon	129-1	-	161926896-161926896
Chr02	Capana02g002938;	153041975	C	T	Exon	129-1	-	161927040-161927040
Chr02	Capana02g002938;	153042177	G	C	Exon	129-1	-	161927242-161927242
Chr02	Capana02g002939;	153049728	C	A	Up_2892bp	129-1	-	161934794-161934794
Chr02	Capana02g002939;	153049746	T	TA	Up_2874bp	129-1	-	161934812-161934813
Chr02	Capana02g002939;	153049779	T	C	Up_2841bp	129-1	-	161934846-161934846
Chr02	Capana02g002939;	153049783	C	T	Up_2837bp	129-1	-	161934850-161934850
Chr02	Capana02g002939;	153049813	C	A	Up_2807bp	129-1	-	161934880-161934880
Chr02	Capana02g002939;	153049839	A	T	Up_2781bp	129-1	-	161934906-161934906
Chr02	Capana02g002939;	153049914	T	A	Up_2706bp	129-1	-	161934981-161934981
Chr02	Capana02g002939;	153050168	A	T	Up_2452bp	Qiemen	164064756-164064756	-
Chr02	Capana02g002939;	153050179	T	A	Up_2441bp	129-1	-	161935246-161935246
Chr02	Capana02g002939;	153050191	A	T	Up_2429bp	129-1	-	161935258-161935258
Chr02	Capana02g002939;	153050436	C	T	Up_2184bp	129-1	-	161935503-161935503
Chr02	Capana02g002939;	153050459	T	C	Up_2161bp	129-1	-	161935526-161935526
Chr02	Capana02g002939;	153050546	G	A	Up_2074bp	129-1	-	161935613-161935613
Chr02	Capana02g002939;	153050587	T	TT	Up_2033bp	129-1	-	161935654-161935655
Chr02	Capana02g002939;	153050659	A	C	Up_1961bp	129-1	-	161935727-161935727
Chr02	Capana02g002939;	153050879	A	G	Up_1741bp	129-1	-	161935947-161935947
Chr02	Capana02g002939;	153050884	A	G	Up_1736bp	129-1	-	161935952-161935952
Chr02	Capana02g002939;	153050886	G	C	Up_1734bp	129-1	-	161935954-161935954
Chr02	Capana02g002939;	153051176	A	C	Up_1444bp	129-1	-	161936244-161936244
Chr02	Capana02g002939;	153051420	T	C	Up_1200bp	129-1	-	161936488-161936488
Chr02	Capana02g002939;	153051519	G	A	Up_1101bp	129-1	-	161936587-161936587
Chr02	Capana02g002939;	153051592	A	G	Up_1028bp	129-1	-	161936660-161936660
Chr02	Capana02g002939;	153051648	C	A	Up_972bp	129-1	-	161936716-161936716
Chr02	Capana02g002939;	153051901	C	G	Up_719bp	129-1	-	161936969-161936969
Chr02	Capana02g002939;	153052072	C	T	Up_548bp	129-1	-	161937140-161937140
Chr02	Capana02g002939;	153052155	C	T	Up_465bp	129-1	-	161937223-161937223
Chr02	Capana02g002939;	153052404	A	G	Up_216bp	129-1	-	161937472-161937472
Chr02	Capana02g002939;	153052757	A	G	Exon	129-1	-	161937825-161937825
Chr02	Capana02g002939;	153052787	A	T	Exon	129-1	-	161937855-161937855
Chr02	Capana02g002939;	153052829	A	T	Exon	129-1	-	161937897-161937897
Chr02	Capana02g002940;	153063421	A	G	Up_2980bp	129-1	-	161948499-161948499
Chr02	Capana02g002940;	153063536	A	G	Up_2865bp	129-1	-	161948614-161948614
Chr02	Capana02g002940;	153063540	A	AG	Up_2861bp	129-1	-	161948618-161948619
Chr02	Capana02g002940;	153063738	T	C	Up_2663bp	129-1	-	161948817-161948817
Chr02	Capana02g002940;	153063741	T	A	Up_2660bp	129-1	-	161948820-161948820
Chr02	Capana02g002940;	153063839	A	G	Up_2562bp	129-1	-	161948918-161948918
Chr02	Capana02g002940;	153063938	AGCGACATA	A	Up_2463bp	129-1	-	161949017-161949017
Chr02	Capana02g002940;	153064152	T	C	Up_2249bp	129-1	-	161949223-161949223
Chr02	Capana02g002940;	153064168	C	A	Up_2233bp	129-1	-	161949239-161949239
Chr02	Capana02g002940;	153064201	T	C	Up_2200bp	129-1	-	161949272-161949272
Chr02	Capana02g002940;	153064202	G	A	Up_2199bp	129-1	-	161949273-161949273
Chr02	Capana02g002940;	153064221	C	T	Up_2180bp	129-1	-	161949292-161949292
Chr02	Capana02g002940;	153064236	G	A	Up_2165bp	129-1	-	161949307-161949307
Chr02	Capana02g002940;	153064239	G	C	Up_2162bp	129-1	-	161949310-161949310
Chr02	Capana02g002940;	153064285	G	A	Up_2116bp	129-1	-	161949356-161949356
Chr02	Capana02g002940;	153064313	G	A	Up_2088bp	129-1	-	161949384-161949384
Chr02	Capana02g002940;	153064317	A	C	Up_2084bp	129-1	-	161949388-161949388
Chr02	Capana02g002940;	153064331	C	T	Up_2070bp	129-1	-	161949402-161949402
Chr02	Capana02g002940;	153064530	G	A	Up_1871bp	129-1	-	161949601-161949601
Chr02	Capana02g002940;	153064560	G	T	Up_1841bp	129-1	-	161949631-161949631
Chr02	Capana02g002940;	153064582	C	T	Up_1819bp	129-1	-	161949653-161949653
Chr02	Capana02g002940;	153064623	C	T	Up_1778bp	129-1	-	161949694-161949694
Chr02	Capana02g002940;	153064624	A	G	Up_1777bp	129-1	-	161949695-161949695
Chr02	Capana02g002940;	153064684	G	A	Up_1717bp	129-1	-	161949755-161949755
Chr02	Capana02g002940;	153064734	T	C	Up_1667bp	129-1	-	161949805-161949805
Chr02	Capana02g002940;	153064836	T	C	Up_1565bp	129-1	-	161949907-161949907
Chr02	Capana02g002940;	153064842	C	T	Up_1559bp	129-1	-	161949913-161949913
Chr02	Capana02g002940;	153064843	T	C	Up_1558bp	129-1	-	161949914-161949914
Chr02	Capana02g002940;	153064934	G	A	Up_1467bp	129-1	-	161950005-161950005
Chr02	Capana02g002940;	153065027	A	C	Up_1374bp	129-1	-	161950098-161950098
Chr02	Capana02g002940;	153065032	A	AT	Up_1369bp	129-1	-	161950103-161950104
Chr02	Capana02g002940;	153065100	C	G	Up_1301bp	129-1	-	161950172-161950172
Chr02	Capana02g002940;	153065105	G	A	Up_1296bp	129-1	-	161950177-161950177
Chr02	Capana02g002940;	153065130	G	T	Up_1271bp	129-1	-	161950202-161950202
Chr02	Capana02g002940;	153065302	G	T	Up_1099bp	129-1	-	161950374-161950374
Chr02	Capana02g002940;	153065348	G	A	Up_1053bp	129-1	-	161950420-161950420
Chr02	Capana02g002940;	153065370	G	C	Up_1031bp	129-1	-	161950442-161950442
Chr02	Capana02g002940;	153065558	G	T	Up_843bp	129-1	-	161950630-161950630
Chr02	Capana02g002940;	153065707	C	T	Up_694bp	129-1	-	161950779-161950779
Chr02	Capana02g002940;	153065709	T	C	Up_692bp	129-1	-	161950781-161950781
Chr02	Capana02g002940;	153065975	C	G	Up_426bp	129-1	-	161951047-161951047
Chr02	Capana02g002940;	153066288	C	T	Up_113bp	129-1	-	161951360-161951360
Chr02	Capana02g002940;	153066390	G	A	Up_11bp	129-1	-	161951462-161951462
Chr02	Capana02g002943;	153098837	T	A	Up_1607bp	129-1	-	161984032-161984032
Chr02	Capana02g002943;	153099476	C	T	Up_968bp	129-1	-	161984671-161984671
Chr02	Capana02g002943;	153099689	G	A	Up_755bp	129-1	-	161984884-161984884
Chr02	Capana02g002947;	153157762	A	G	Up_2939bp	129-1	-	162020990-162020990
Chr02	Capana02g002947;	153158172	AA	A	Up_2529bp	Qiemen	164150885-164150885	-
Chr02	Capana02g002947;	153158334	C	T	Up_2367bp	Qiemen	164151046-164151046	-
Chr02	Capana02g002947;	153160692	C	T	Up_9bp	Qiemen	164153391-164153391	-
Chr02	Capana02g002948;	153168904	A	ATA	Up_1309bp	Qiemen	164161619-164161621	-
Chr02	Capana02g002948;	153173474	C	T	Exon	129-1	-	162036707-162036707
Chr02	Capana02g002950;	153233915	A	G	Up_2823bp	129-1	-	162097575-162097575
Chr02	Capana02g002950;	153233977	A	G	Up_2761bp	129-1	-	162097637-162097637
Chr02	Capana02g002950;	153233997	C	T	Up_2741bp	129-1	-	162097657-162097657
Chr02	Capana02g002950;	153234011	C	T	Up_2727bp	129-1	-	162097671-162097671
Chr02	Capana02g002950;	153234038	C	T	Up_2700bp	129-1	-	162097698-162097698
Chr02	Capana02g002950;	153234167	C	T	Up_2571bp	129-1	-	162097827-162097827
Chr02	Capana02g002950;	153234196	A	G	Up_2542bp	129-1	-	162097856-162097856
Chr02	Capana02g002950;	153234243	C	T	Up_2495bp	129-1	-	162097903-162097903
Chr02	Capana02g002950;	153234244	G	A	Up_2494bp	129-1	-	162097904-162097904
Chr02	Capana02g002950;	153234248	T	C	Up_2490bp	129-1	-	162097908-162097908
Chr02	Capana02g002950;	153234977	T	C	Up_1761bp	129-1	-	162098637-162098637
Chr02	Capana02g002950;	153234984	A	C	Up_1754bp	129-1	-	162098644-162098644
Chr02	Capana02g002950;	153235014	T	A	Up_1724bp	129-1	-	162098674-162098674
Chr02	Capana02g002950;	153235015	T	A	Up_1723bp	129-1	-	162098675-162098675
Chr02	Capana02g002950;	153235045	T	G	Up_1693bp	129-1	-	162098705-162098705
Chr02	Capana02g002950;	153235094	T	C	Up_1644bp	129-1	-	162098754-162098754
Chr02	Capana02g002950;	153235117	T	C	Up_1621bp	129-1	-	162098777-162098777
Chr02	Capana02g002950;	153235417	G	A	Up_1321bp	129-1	-	162099077-162099077
Chr02	Capana02g002950;	153235491	A	G	Up_1247bp	129-1	-	162099151-162099151
Chr02	Capana02g002950;	153235611	C	T	Up_1127bp	129-1	-	162099271-162099271
Chr02	Capana02g002950;	153235837	C	T	Up_901bp	129-1	-	162099497-162099497
Chr02	Capana02g002950;	153235940	T	C	Up_798bp	129-1	-	162099600-162099600
Chr02	Capana02g002950;	153236082	G	A	Up_656bp	129-1	-	162099742-162099742
Chr02	Capana02g002950;	153236323	A	G	Up_415bp	129-1	-	162099983-162099983
Chr02	Capana02g002950;	153236832	G	A	Exon	129-1	-	162100492-162100492
Chr02	Capana02g002950;	153236974	G	A	Exon	129-1	-	162100634-162100634
Chr02	Capana02g002951;	153240611	A	T	Up_1678bp	129-1	-	162104255-162104255
Chr02	Capana02g002951;	153240689	A	G	Up_1600bp	129-1	-	162104333-162104333
Chr02	Capana02g002951;	153240791	C	T	Up_1498bp	129-1	-	162104435-162104435
Chr02	Capana02g002951;	153240843	C	T	Up_1446bp	129-1	-	162104487-162104487
Chr02	Capana02g002951;	153240875	C	T	Up_1414bp	129-1	-	162104519-162104519
Chr02	Capana02g002951;	153240947	T	C	Up_1342bp	129-1	-	162104591-162104591
Chr02	Capana02g002951;	153240975	G	A	Up_1314bp	129-1	-	162104619-162104619
Chr02	Capana02g002951;	153241051	T	TT	Up_1238bp	129-1	-	162104695-162104696
Chr02	Capana02g002951;	153241063	C	T	Up_1226bp	129-1	-	162104708-162104708
Chr02	Capana02g002951;	153241606	G	A	Up_683bp	129-1	-	162105251-162105251
Chr02	Capana02g002951;	153241752	A	G	Up_537bp	129-1	-	162105397-162105397
Chr02	Capana02g002951;	153241842	TT	T	Up_447bp	129-1	-	162105487-162105487
Chr02	Capana02g002951;	153241847	T	TA	Up_442bp	129-1	-	162105491-162105492
Chr02	Capana02g002951;	153241849	A	T	Up_440bp	129-1	-	162105494-162105494
Chr02	Capana02g002951;	153241899	T	C	Up_390bp	129-1	-	162105544-162105544
Chr02	Capana02g002951;	153241932	G	C	Up_357bp	129-1	-	162105577-162105577
Chr02	Capana02g002951;	153241959	TT	T	Up_330bp	129-1	-	162105604-162105604
Chr02	Capana02g002951;	153242036	C	A	Up_253bp	129-1	-	162105680-162105680
Chr02	Capana02g002952;	153259290	C	T	Up_1980bp	Qiemen	164258543-164258543	-
Chr02	Capana02g002953;	153269174	G	A	Up_2976bp	129-1	-	162137940-162137940
Chr02	Capana02g002953;	153269177	G	A	Up_2973bp	Qiemen	164267900-164267900	-
Chr02	Capana02g002953;	153269214	G	A	Up_2936bp	129-1	-	162137980-162137980
Chr02	Capana02g002953;	153269240	C	CGGGGGGGGGGGGG	Up_2910bp	129-1	-	162138006-162138019
Chr02	Capana02g002953;	153269241	A	G	Up_2909bp	129-1	-	162138020-162138020
Chr02	Capana02g002953;	153269245	G	A	Up_2905bp	Qiemen	164267968-164267968	-
Chr02	Capana02g002953;	153269249	A	G	Up_2901bp	129-1	-	162138028-162138028
Chr02	Capana02g002953;	153269337	G	A	Up_2813bp	129-1	-	162138116-162138116
Chr02	Capana02g002953;	153269663	G	A	Up_2487bp	129-1	-	162138442-162138442
Chr02	Capana02g002953;	153269787	C	T	Up_2363bp	Qiemen	164268510-164268510	-
Chr02	Capana02g002953;	153269928	G	A	Up_2222bp	129-1	-	162138707-162138707
Chr02	Capana02g002953;	153270025	G	A	Up_2125bp	129-1	-	162138804-162138804
Chr02	Capana02g002953;	153270095	A	C	Up_2055bp	129-1	-	162138874-162138874
Chr02	Capana02g002953;	153270371	T	C	Up_1779bp	Qiemen	164269094-164269094	-
Chr02	Capana02g002953;	153270382	A	AAT	Up_1768bp	129-1	-	162139161-162139163
Chr02	Capana02g002953;	153270383	T	A	Up_1767bp	Qiemen	164269106-164269106	-
Chr02	Capana02g002953;	153270392	A	T	Up_1758bp	129-1	-	162139173-162139173
Chr02	Capana02g002953;	153270467	C	T	Up_1683bp	129-1	-	162139248-162139248
Chr02	Capana02g002953;	153270570	T	C	Up_1580bp	Qiemen	164269293-164269293	-
Chr02	Capana02g002953;	153270681	C	A	Up_1469bp	129-1	-	162139462-162139462
Chr02	Capana02g002953;	153271259	G	A	Up_891bp	Qiemen	164269982-164269982	-
Chr02	Capana02g002953;	153271292	T	TA	Up_858bp	129-1	-	162140073-162140074
Chr02	Capana02g002953;	153271296	T	TT	Up_854bp	Qiemen	164270019-164270020	-
Chr02	Capana02g002953;	153271315	T	C	Up_835bp	129-1	-	162140097-162140097
Chr02	Capana02g002953;	153271327	T	A	Up_823bp	Qiemen	164270051-164270051	-
Chr02	Capana02g002953;	153271500	C	G	Up_650bp	129-1	-	162140283-162140283
Chr02	Capana02g002953;	153271501	A	T	Up_649bp	129-1	-	162140284-162140284
Chr02	Capana02g002953;	153272231	T	G	Exon	129-1	-	162141014-162141014
Chr02	Capana02g002955;	153296924	T	C	Up_2452bp	Qiemen	164295656-164295656	-
Chr02	Capana02g002955;	153297123	AC	A	Up_2253bp	129-1	-	162166097-162166097
Chr02	Capana02g002955;	153297331	T	C	Up_2045bp	129-1	-	162166304-162166304
Chr02	Capana02g002955;	153297362	C	T	Up_2014bp	129-1	-	162166335-162166335
Chr02	Capana02g002955;	153297389	A	C	Up_1987bp	129-1	-	162166362-162166362
Chr02	Capana02g002955;	153297391	T	C	Up_1985bp	129-1	-	162166364-162166364
Chr02	Capana02g002955;	153297429	C	T	Up_1947bp	Qiemen	164296161-164296161	-
Chr02	Capana02g002955;	153297449	G	A	Up_1927bp	Qiemen	164296181-164296181	-
Chr02	Capana02g002955;	153297470	G	A	Up_1906bp	Qiemen	164296202-164296202	-
Chr02	Capana02g002955;	153297504	G	A	Up_1872bp	129-1	-	162166477-162166477
Chr02	Capana02g002955;	153297585	T	TA	Up_1791bp	129-1	-	162166558-162166559
Chr02	Capana02g002955;	153297594	T	TT	Up_1782bp	Qiemen	164296326-164296327	-
Chr02	Capana02g002955;	153297635	T	G	Up_1741bp	Qiemen	164296368-164296368	-
Chr02	Capana02g002955;	153297661	C	T	Up_1715bp	Qiemen	164296394-164296394	-
Chr02	Capana02g002955;	153297903	T	A	Up_1473bp	129-1	-	162166877-162166877
Chr02	Capana02g002955;	153298061	G	A	Up_1315bp	Qiemen	164296794-164296794	-
Chr02	Capana02g002955;	153298872	C	T	Up_504bp	Qiemen	164297843-164297843	-
Chr02	Capana02g002955;	153299040	C	T	Up_336bp	Qiemen	164298012-164298012	-
Chr02	Capana02g002955;	153299108	T	C	Up_268bp	Qiemen	164298080-164298080	-
Chr02	Capana02g002955;	153299165	TT	T	Up_211bp	Qiemen	164298137-164298137	-
Chr02	Capana02g002955;	153299294	A	T	Up_82bp	129-1	-	162168522-162168522
Chr02	Capana02g002956;	153304139	A	C	Up_2874bp	129-1	-	162173324-162173324
Chr02	Capana02g002956;	153304177	T	TT	Up_2836bp	129-1	-	162173362-162173363
Chr02	Capana02g002956;	153304513	T	TT	Up_2500bp	129-1	-	162173699-162173700
Chr02	Capana02g002956;	153304611	T	C	Up_2402bp	129-1	-	162173798-162173798
Chr02	Capana02g002956;	153304719	T	TT	Up_2294bp	129-1	-	162173906-162173907
Chr02	Capana02g002956;	153305084	C	T	Up_1929bp	129-1	-	162174272-162174272
Chr02	Capana02g002956;	153305112	A	T	Up_1901bp	129-1	-	162174300-162174300
Chr02	Capana02g002956;	153305367	T	TT	Up_1646bp	129-1	-	162174555-162174556
Chr02	Capana02g002956;	153306163	T	C	Up_850bp	129-1	-	162175088-162175088
Chr02	Capana02g002956;	153306357	G	A	Up_656bp	129-1	-	162175282-162175282
Chr02	Capana02g002956;	153306469	A	G	Up_544bp	129-1	-	162175394-162175394
Chr02	Capana02g002957;	153313602	G	T	Exon	129-1	-	162182543-162182543
Chr02	Capana02g002957;	153313650	G	A	Exon	129-1	-	162182591-162182591
Chr02	Capana02g002957;	153313845	T	C	Exon	129-1	-	162182786-162182786
Chr02	Capana02g002957;	153313864	A	C	Exon	129-1	-	162182805-162182805
Chr02	Capana02g002957;	153314279	G	T	Up_662bp	129-1	-	162183220-162183220
Chr02	Capana02g002957;	153314461	G	A	Up_480bp	129-1	-	162183402-162183402
Chr02	Capana02g002957;	153314856	T	C	Up_85bp	129-1	-	162183797-162183797
Chr02	Capana02g002958;	153320663	G	A	Exon	129-1	-	162189674-162189674
Chr02	Capana02g002958;	153320678	A	G	Exon	129-1	-	162189689-162189689
Chr02	Capana02g002959;	153326244	G	A	Up_2955bp	129-1	-	162195254-162195254
Chr02	Capana02g002959;	153326755	A	AA	Up_2444bp	129-1	-	162195765-162195766
Chr02	Capana02g002959;	153326790	T	G	Up_2409bp	129-1	-	162195801-162195801
Chr02	Capana02g002959;	153326857	C	CA	Up_2342bp	Qiemen	164326399-164326400	-
Chr02	Capana02g002959;	153326931	ACGGGG	A	Up_2268bp	129-1	-	162196207-162196207
Chr02	Capana02g002959;	153326932	C	T	Up_2267bp	Qiemen	164326471-164326471	-
Chr02	Capana02g002959;	153326936	GT	G	Up_2263bp	Qiemen	164326475-164326475	-
Chr02	Capana02g002959;	153326938	GT	G	Up_2261bp	129-1	-	162196209-162196209
Chr02	Capana02g002959;	153326946	GCTGAATGGGGGT	G	Up_2253bp	129-1	-	162196216-162196216
Chr02	Capana02g002959;	153326961	GAGTGGAGGAGAGCTGTTGGGGAAGAGTTGCTGGATGAGATAGGGTGGGGGAAGAGGGGATGGGGTGGA	G	Up_2238bp	Qiemen	164326499-164326499	-
Chr02	Capana02g002959;	153326964	TGGAGGAGAG	T	Up_2235bp	129-1	-	162196222-162196222
Chr02	Capana02g002959;	153326975	TGTTGGG	T	Up_2224bp	129-1	-	162196224-162196224
Chr02	Capana02g002959;	153326984	AGAGTTGCTGGATGAGATAGGG	A	Up_2215bp	129-1	-	162196227-162196227
Chr02	Capana02g002959;	153327011	GAAGAGGGGA	G	Up_2188bp	129-1	-	162196233-162196233
Chr02	Capana02g002959;	153327024	GGTGGA	G	Up_2175bp	129-1	-	162196237-162196237
Chr02	Capana02g002959;	153327079	A	AA	Up_2120bp	129-1	-	162196287-162196288
Chr02	Capana02g002959;	153327185	G	A	Up_2014bp	129-1	-	162196394-162196394
Chr02	Capana02g002959;	153327263	G	C	Up_1936bp	129-1	-	162196472-162196472
Chr02	Capana02g002959;	153327282	A	G	Up_1917bp	129-1	-	162196491-162196491
Chr02	Capana02g002959;	153327536	C	T	Up_1663bp	129-1	-	162196745-162196745
Chr02	Capana02g002959;	153327927	T	C	Up_1272bp	129-1	-	162197136-162197136
Chr02	Capana02g002959;	153328034	T	C	Up_1165bp	129-1	-	162197243-162197243
Chr02	Capana02g002959;	153328101	A	AAC	Up_1098bp	129-1	-	162197310-162197312
Chr02	Capana02g002959;	153328181	C	T	Up_1018bp	129-1	-	162197392-162197392
Chr02	Capana02g002959;	153328209	TCCA	T	Up_990bp	129-1	-	162197420-162197420
Chr02	Capana02g002959;	153328210	CCATA	C	Up_989bp	Qiemen	164327680-164327680	-
Chr02	Capana02g002959;	153328213	TA	T	Up_986bp	129-1	-	162197421-162197421
Chr02	Capana02g002959;	153328793	T	A	Up_406bp	129-1	-	162198000-162198000
Chr02	Capana02g002959;	153328989	A	G	Up_210bp	129-1	-	162198196-162198196
Chr02	Capana02g002959;	153329034	C	T	Up_165bp	129-1	-	162198241-162198241
Chr02	Capana02g002959;	153329186	G	GTC	Up_13bp	129-1	-	162198393-162198395
Chr02	Capana02g002960;	153374545	C	T	Up_2969bp	Qiemen	164374431-164374431	-
Chr02	Capana02g002960;	153374583	G	T	Up_2931bp	129-1	-	162242210-162242210
Chr02	Capana02g002960;	153374615	T	A	Up_2899bp	129-1	-	162242242-162242242
Chr02	Capana02g002960;	153376596	T	G	Up_918bp	129-1	-	162244223-162244223
Chr02	Capana02g002960;	153377038	A	C	Up_476bp	129-1	-	162244665-162244665
Chr02	Capana02g002960;	153377039	C	T	Up_475bp	Qiemen	164376925-164376925	-
Chr02	Capana02g002960;	153377936	A	G	Exon	129-1	-	162245563-162245563
Chr02	Capana02g002960;	153382083	TTGT	T	Exon	129-1	-	162249710-162249710
Chr02	Capana02g002962;	153390454	A	G	Up_766bp	129-1	-	162258078-162258078
Chr02	Capana02g002962;	153390533	T	TT	Up_687bp	129-1	-	162258157-162258158
Chr02	Capana02g002962;	153390682	A	G	Up_538bp	129-1	-	162258307-162258307
Chr02	Capana02g002965;	153405945	T	A	Up_2264bp	129-1	-	162273615-162273615
Chr02	Capana02g002965;	153406281	T	A	Up_1928bp	129-1	-	162273951-162273951
Chr02	Capana02g002965;	153406705	G	C	Up_1504bp	Qiemen	164406639-164406639	-
Chr02	Capana02g002965;	153406814	A	C	Up_1395bp	Qiemen	164406748-164406748	-
Chr02	Capana02g002965;	153406816	C	T	Up_1393bp	129-1	-	162274485-162274485
Chr02	Capana02g002965;	153406919	G	A	Up_1290bp	Qiemen	164406853-164406853	-
Chr02	Capana02g002965;	153407296	C	T	Up_913bp	129-1	-	162274965-162274965
Chr02	Capana02g002965;	153407311	C	T	Up_898bp	129-1	-	162274980-162274980
Chr02	Capana02g002965;	153407392	C	T	Up_817bp	Qiemen	164407326-164407326	-
Chr02	Capana02g002965;	153407516	G	A	Up_693bp	129-1	-	162275185-162275185
Chr02	Capana02g002965;	153407560	T	TATAT	Up_649bp	Qiemen	164407494-164407498	-
Chr02	Capana02g002965;	153407646	A	C	Up_563bp	129-1	-	162275315-162275315
Chr02	Capana02g002965;	153407655	A	G	Up_554bp	Qiemen	164407593-164407593	-
Chr02	Capana02g002965;	153407918	A	G	Up_291bp	129-1	-	162275587-162275587
Chr02	Capana02g002965;	153408153	G	C	Up_56bp	129-1	-	162275822-162275822
Chr02	Capana02g002965;	153410951	C	T	Exon	129-1	-	162278613-162278613
Chr02	Capana02g002967;	153423802	C	T	Up_2715bp	129-1	-	162291539-162291539
Chr02	Capana02g002967;	153424240	T	A	Up_2277bp	Qiemen	164424259-164424259	-
Chr02	Capana02g002967;	153424294	C	T	Up_2223bp	Qiemen	164424313-164424313	-
Chr02	Capana02g002967;	153424307	C	T	Up_2210bp	Qiemen	164424326-164424326	-
Chr02	Capana02g002967;	153424354	G	A	Up_2163bp	Qiemen	164424373-164424373	-
Chr02	Capana02g002967;	153424396	C	T	Up_2121bp	Qiemen	164424415-164424415	-
Chr02	Capana02g002967;	153424450	T	G	Up_2067bp	Qiemen	164424469-164424469	-
Chr02	Capana02g002967;	153424507	G	A	Up_2010bp	Qiemen	164424526-164424526	-
Chr02	Capana02g002967;	153424608	C	G	Up_1909bp	Qiemen	164424627-164424627	-
Chr02	Capana02g002967;	153424616	A	G	Up_1901bp	Qiemen	164424635-164424635	-
Chr02	Capana02g002967;	153424721	A	G	Up_1796bp	Qiemen	164424740-164424740	-
Chr02	Capana02g002967;	153424845	T	TT	Up_1672bp	Qiemen	164424864-164424865	-
Chr02	Capana02g002967;	153425026	G	C	Up_1491bp	Qiemen	164425046-164425046	-
Chr02	Capana02g002967;	153425193	G	T	Up_1324bp	Qiemen	164425213-164425213	-
Chr02	Capana02g002967;	153425225	T	TT	Up_1292bp	Qiemen	164425245-164425246	-
Chr02	Capana02g002967;	153425231	T	C	Up_1286bp	Qiemen	164425252-164425252	-
Chr02	Capana02g002967;	153425507	C	A	Up_1010bp	Qiemen	164425528-164425528	-
Chr02	Capana02g002967;	153425521	T	A	Up_996bp	Qiemen	164425542-164425542	-
Chr02	Capana02g002967;	153425601	T	C	Up_916bp	Qiemen	164425622-164425622	-
Chr02	Capana02g002967;	153425705	A	T	Up_812bp	Qiemen	164425726-164425726	-
Chr02	Capana02g002967;	153425798	AAA	A	Up_719bp	Qiemen	164425819-164425819	-
Chr02	Capana02g002967;	153425852	A	G	Up_665bp	Qiemen	164425871-164425871	-
Chr02	Capana02g002967;	153425929	AT	A	Up_588bp	Qiemen	164425948-164425948	-
Chr02	Capana02g002967;	153426175	C	G	Up_342bp	Qiemen	164426193-164426193	-
Chr02	Capana02g002967;	153426235	TT	T	Up_282bp	Qiemen	164426253-164426253	-
Chr02	Capana02g002967;	153426238	T	A	Up_279bp	Qiemen	164426255-164426255	-
Chr02	Capana02g002967;	153426239	T	A	Up_278bp	Qiemen	164426256-164426256	-
Chr02	Capana02g002968;	153432193	C	A	Exon	129-1	-	162299953-162299953
Chr02	Capana02g002968;	153433751	T	A	Exon	129-1	-	162301510-162301510
Chr02	Capana02g002968;	153434040	T	G	Exon	129-1	-	162301799-162301799
Chr02	Capana02g002968;	153434093	T	C	Exon	129-1	-	162301852-162301852
Chr02	Capana02g002968;	153435194	A	G	Up_559bp	129-1	-	162302953-162302953
Chr02	Capana02g002968;	153435519	G	A	Up_234bp	129-1	-	162303278-162303278
Chr02	Capana02g002968;	153435643	T	C	Up_110bp	129-1	-	162303402-162303402
Chr02	Capana02g002968;	153435650	A	G	Up_103bp	129-1	-	162303409-162303409
Chr02	Capana02g002969;	153436077	T	A	Up_306bp	129-1	-	162303836-162303836
Chr02	Capana02g002969;	153436370	A	G	Up_13bp	129-1	-	162304129-162304129
Chr02	Capana02g002969;	153436376	T	TGAAAAATTATCA	Up_7bp	129-1	-	162304135-162304147
Chr02	Capana02g002970;	153439159	T	C	Up_366bp	129-1	-	162306957-162306957
Chr02	Capana02g002970;	153439427	C	T	Up_98bp	129-1	-	162307225-162307225
Chr02	Capana02g002970;	153439884	A	T	Exon	129-1	-	162307682-162307682
Chr02	Capana02g002971;	153440605	G	A	Exon	129-1	-	162308402-162308402
Chr02	Capana02g002971;	153444071	C	A	Exon	129-1	-	162311838-162311838
Chr02	Capana02g002971;	153444463	C	T	Up_2619bp	129-1	-	162312230-162312230
Chr02	Capana02g002971;	153444581	T	TT	Up_2501bp	129-1	-	162312348-162312349
Chr02	Capana02g002971;	153444588	T	C	Up_2494bp	129-1	-	162312356-162312356
Chr02	Capana02g002971;	153444599	G	A	Up_2483bp	129-1	-	162312367-162312367
Chr02	Capana02g002971;	153444700	T	C	Up_2382bp	129-1	-	162312468-162312468
Chr02	Capana02g002971;	153444712	A	G	Up_2370bp	129-1	-	162312480-162312480
Chr02	Capana02g002971;	153445190	A	T	Up_1892bp	129-1	-	162312958-162312958
Chr02	Capana02g002971;	153445532	A	G	Up_1550bp	129-1	-	162313300-162313300
Chr02	Capana02g002971;	153445546	T	C	Up_1536bp	129-1	-	162313314-162313314
Chr02	Capana02g002971;	153445627	T	TT	Up_1455bp	129-1	-	162313395-162313396
Chr02	Capana02g002971;	153445849	T	A	Up_1233bp	129-1	-	162313618-162313618
Chr02	Capana02g002971;	153445859	T	G	Up_1223bp	129-1	-	162313628-162313628
Chr02	Capana02g002971;	153445939	C	T	Up_1143bp	129-1	-	162313708-162313708
Chr02	Capana02g002971;	153446032	C	T	Up_1050bp	129-1	-	162313801-162313801
Chr02	Capana02g002971;	153446055	C	T	Up_1027bp	129-1	-	162313824-162313824
Chr02	Capana02g002971;	153446077	G	A	Up_1005bp	129-1	-	162313846-162313846
Chr02	Capana02g002971;	153446104	TT	T	Up_978bp	129-1	-	162313873-162313873
Chr02	Capana02g002971;	153446172	T	TTTTATTAATCAAATAT	Up_910bp	129-1	-	162313940-162313956
Chr02	Capana02g002971;	153446199	C	A	Up_883bp	129-1	-	162313983-162313983
Chr02	Capana02g002971;	153446387	A	T	Up_695bp	129-1	-	162314171-162314171
Chr02	Capana02g002971;	153446461	C	T	Up_621bp	129-1	-	162314245-162314245
Chr02	Capana02g002971;	153446562	G	A	Up_520bp	129-1	-	162314346-162314346
Chr02	Capana02g002971;	153446593	C	T	Up_489bp	129-1	-	162314377-162314377
Chr02	Capana02g002971;	153446626	G	C	Up_456bp	129-1	-	162314410-162314410
Chr02	Capana02g002971;	153446649	G	GATTG	Up_433bp	129-1	-	162314433-162314437
Chr02	Capana02g002971;	153446972	T	C	Up_110bp	129-1	-	162314760-162314760
Chr02	Capana02g002971;	153446994	G	A	Up_88bp	129-1	-	162314782-162314782
Chr02	Capana02g002974;	153484119	C	T	Exon	Qiemen	164489481-164489481	-
Chr02	Capana02g002974;	153484399	A	G	Exon	129-1	-	162357558-162357558
Chr02	Capana02g002974;	153486454	G	A	Up_2966bp	129-1	-	162359612-162359612
Chr02	Capana02g002974;	153487825	C	T	Up_1595bp	129-1	-	162360995-162360995
Chr02	Capana02g002976;	153524449	G	A	Up_1951bp	129-1	-	162398690-162398690
Chr02	Capana02g002976;	153524933	C	T	Up_1467bp	Qiemen	164531431-164531431	-
Chr02	Capana02g002976;	153525568	G	A	Up_832bp	Qiemen	164532066-164532066	-
Chr02	Capana02g002976;	153525621	G	T	Up_779bp	129-1	-	162399861-162399861
Chr02	Capana02g002976;	153525654	C	T	Up_746bp	129-1	-	162399894-162399894
Chr02	Capana02g002977;	153529901	T	C	Exon	129-1	-	162404092-162404092
Chr02	Capana02g002977;	153532912	C	T	Up_2099bp	Qiemen	164539363-164539363	-
Chr02	Capana02g002977;	153534547	T	A	Up_464bp	129-1	-	162408740-162408740
Chr02	Capana02g002977;	153534556	T	TA	Up_455bp	129-1	-	162408749-162408750
Chr02	Capana02g002977;	153534565	A	AA	Up_446bp	Qiemen	164541017-164541018	-
Chr02	Capana02g002978;	153555960	C	T	Up_2746bp	Qiemen	164562258-164562258	-
Chr02	Capana02g002978;	153555981	C	T	Up_2725bp	129-1	-	162430027-162430027
Chr02	Capana02g002978;	153556822	C	T	Up_1884bp	Qiemen	164563119-164563119	-
Chr02	Capana02g002978;	153556837	C	T	Up_1869bp	129-1	-	162430882-162430882
Chr02	Capana02g002978;	153556912	G	A	Up_1794bp	129-1	-	162430957-162430957
Chr02	Capana02g002978;	153557431	C	T	Up_1275bp	129-1	-	162431476-162431476
Chr02	Capana02g002978;	153557636	G	A	Up_1070bp	Qiemen	164563933-164563933	-
Chr02	Capana02g002978;	153557919	G	A	Up_787bp	Qiemen	164564216-164564216	-
Chr02	Capana02g002979;	153564748	AC	A	Up_1026bp	129-1	-	162438766-162438766
Chr02	Capana02g002979;	153564749	C	T	Up_1025bp	Qiemen	164571019-164571019	-
Chr02	Capana02g002979;	153564750	A	T	Up_1024bp	129-1	-	162438767-162438767
Chr02	Capana02g002979;	153565244	C	A	Up_530bp	Qiemen	164571514-164571514	-
Chr02	Capana02g002979;	153565282	A	T	Up_492bp	129-1	-	162439299-162439299
Chr02	Capana02g002979;	153565361	C	T	Up_413bp	129-1	-	162439378-162439378
Chr02	Capana02g002980;	153571242	TA	T	Up_2901bp	Qiemen	164577594-164577594	-
Chr02	Capana02g002980;	153571243	A	T	Up_2900bp	129-1	-	162445034-162445034
Chr02	Capana02g002980;	153571246	A	T	Up_2897bp	Qiemen	164577597-164577597	-
Chr02	Capana02g002980;	153571249	A	T	Up_2894bp	Qiemen	164577600-164577600	-
Chr02	Capana02g002980;	153571252	A	T	Up_2891bp	Qiemen	164577603-164577603	-
Chr02	Capana02g002980;	153571255	A	T	Up_2888bp	Qiemen	164577606-164577606	-
Chr02	Capana02g002980;	153571279	G	A	Up_2864bp	129-1	-	162445070-162445070
Chr02	Capana02g002980;	153571281	G	T	Up_2862bp	129-1	-	162445072-162445072
Chr02	Capana02g002980;	153571736	T	C	Up_2407bp	129-1	-	162445767-162445767
Chr02	Capana02g002980;	153571827	G	A	Up_2316bp	129-1	-	162445858-162445858
Chr02	Capana02g002980;	153571846	A	G	Up_2297bp	129-1	-	162445877-162445877
Chr02	Capana02g002980;	153571975	T	G	Up_2168bp	129-1	-	162446006-162446006
Chr02	Capana02g002980;	153571987	G	A	Up_2156bp	129-1	-	162446018-162446018
Chr02	Capana02g002980;	153572019	T	C	Up_2124bp	129-1	-	162446050-162446050
Chr02	Capana02g002980;	153572162	C	T	Up_1981bp	129-1	-	162446193-162446193
Chr02	Capana02g002980;	153572523	C	A	Up_1620bp	129-1	-	162446554-162446554
Chr02	Capana02g002980;	153572680	G	A	Up_1463bp	129-1	-	162446711-162446711
Chr02	Capana02g002980;	153572796	A	AA	Up_1347bp	129-1	-	162446827-162446828
Chr02	Capana02g002980;	153572798	T	A	Up_1345bp	129-1	-	162446830-162446830
Chr02	Capana02g002980;	153572847	T	C	Up_1296bp	Qiemen	164579401-164579401	-
Chr02	Capana02g002980;	153572851	T	TA	Up_1292bp	129-1	-	162446883-162446884
Chr02	Capana02g002980;	153572852	T	A	Up_1291bp	129-1	-	162446885-162446885
Chr02	Capana02g002980;	153573084	CTCT	C	Up_1059bp	129-1	-	162447117-162447117
Chr02	Capana02g002980;	153573214	T	C	Up_929bp	129-1	-	162447244-162447244
Chr02	Capana02g002980;	153573437	A	T	Up_706bp	129-1	-	162447467-162447467
Chr02	Capana02g002980;	153573589	G	A	Up_554bp	129-1	-	162447619-162447619
Chr02	Capana02g002980;	153573622	G	A	Up_521bp	129-1	-	162447652-162447652
Chr02	Capana02g002980;	153573817	T	G	Up_326bp	129-1	-	162447847-162447847
Chr02	Capana02g002980;	153573843	T	A	Up_300bp	129-1	-	162447873-162447873
Chr02	Capana02g002980;	153573936	A	T	Up_207bp	129-1	-	162447966-162447966
Chr02	Capana02g002980;	153573953	G	T	Up_190bp	129-1	-	162447983-162447983
Chr02	Capana02g002980;	153575317	T	A	Exon	129-1	-	162449347-162449347
Chr02	Capana02g002981;	153668785	T	TTATCATTTTT	Up_2700bp	129-1	-	162541997-162542007
Chr02	Capana02g002981;	153669023	A	T	Up_2462bp	129-1	-	162542245-162542245
Chr02	Capana02g002981;	153669245	A	G	Up_2240bp	129-1	-	162542467-162542467
Chr02	Capana02g002981;	153669776	T	C	Up_1709bp	129-1	-	162542998-162542998
Chr02	Capana02g002981;	153670023	ATATA	A	Up_1462bp	129-1	-	162543245-162543245
Chr02	Capana02g002981;	153670027	A	ATA	Up_1458bp	Qiemen	164675597-164675599	-
Chr02	Capana02g002981;	153670597	T	TTT	Up_888bp	129-1	-	162543815-162543817
Chr02	Capana02g002981;	153670778	T	C	Up_707bp	129-1	-	162543998-162543998
Chr02	Capana02g002981;	153671522	T	C	Exon	129-1	-	162544742-162544742
Chr02	Capana02g002981;	153672780	G	A	Exon	Qiemen	164678352-164678352	-
Chr02	Capana02g002981;	153672834	A	G	Exon	Qiemen	164678406-164678406	-
Chr02	Capana02g002981;	153673149	T	C	Exon	Qiemen	164678718-164678718	-
Chr02	Capana02g002981;	153673596	A	G	Exon	129-1	-	162546816-162546816
Chr02	Capana02g002982;	153675782	C	A	Exon	129-1	-	162549040-162549040
Chr02	Capana02g002982;	153675818	G	C	Exon	129-1	-	162549076-162549076
Chr02	Capana02g002982;	153675893	T	C	Exon	Qiemen	164681477-164681477	-
Chr02	Capana02g002982;	153675938	T	A	Exon	Qiemen	164681522-164681522	-
Chr02	Capana02g002982;	153675941	C	A	Exon	129-1	-	162549199-162549199
Chr02	Capana02g002982;	153676418	T	C	Exon	Qiemen	164682002-164682002	-
Chr02	Capana02g002982;	153677322	T	G	Exon	Qiemen	164682906-164682906	-
Chr02	Capana02g002982;	153678731	C	T	Exon	Qiemen	164684316-164684316	-
Chr02	Capana02g002982;	153678800	A	G	Exon	Qiemen	164684385-164684385	-
Chr02	Capana02g002982;	153679004	T	G	Exon	129-1	-	162552263-162552263
Chr02	Capana02g002982;	153679718	A	T	Exon	Qiemen	164685303-164685303	-
Chr02	Capana02g002982;	153681392	C	T	Up_1761bp	129-1	-	162554605-162554605
Chr02	Capana02g002982;	153681775	T	G	Up_1378bp	129-1	-	162554988-162554988
Chr02	Capana02g002983;	153697770	T	A	Up_2991bp	129-1	-	162570948-162570948
Chr02	Capana02g002983;	153697820	A	T	Up_2941bp	129-1	-	162570998-162570998
Chr02	Capana02g002983;	153697871	C	T	Up_2890bp	129-1	-	162571049-162571049
Chr02	Capana02g002983;	153697917	T	C	Up_2844bp	129-1	-	162571095-162571095
Chr02	Capana02g002983;	153697932	A	G	Up_2829bp	129-1	-	162571110-162571110
Chr02	Capana02g002983;	153697968	A	G	Up_2793bp	129-1	-	162571146-162571146
Chr02	Capana02g002983;	153697976	G	A	Up_2785bp	129-1	-	162571154-162571154
Chr02	Capana02g002983;	153698004	T	G	Up_2757bp	129-1	-	162571182-162571182
Chr02	Capana02g002983;	153698058	A	C	Up_2703bp	129-1	-	162571236-162571236
Chr02	Capana02g002983;	153698064	C	T	Up_2697bp	129-1	-	162571242-162571242
Chr02	Capana02g002983;	153698101	G	C	Up_2660bp	129-1	-	162571279-162571279
Chr02	Capana02g002983;	153698161	AA	A	Up_2600bp	129-1	-	162571339-162571339
Chr02	Capana02g002983;	153698232	A	T	Up_2529bp	129-1	-	162571409-162571409
Chr02	Capana02g002983;	153698233	A	T	Up_2528bp	129-1	-	162571410-162571410
Chr02	Capana02g002983;	153698234	A	T	Up_2527bp	129-1	-	162571411-162571411
Chr02	Capana02g002983;	153698401	C	T	Up_2360bp	129-1	-	162571578-162571578
Chr02	Capana02g002983;	153698719	A	C	Up_2042bp	Qiemen	164704416-164704416	-
Chr02	Capana02g002983;	153698725	A	T	Up_2036bp	Qiemen	164704422-164704422	-
Chr02	Capana02g002983;	153698727	G	T	Up_2034bp	Qiemen	164704424-164704424	-
Chr02	Capana02g002983;	153698737	AT	A	Up_2024bp	Qiemen	164704434-164704434	-
Chr02	Capana02g002983;	153698744	T	A	Up_2017bp	Qiemen	164704440-164704440	-
Chr02	Capana02g002983;	153698748	T	A	Up_2013bp	Qiemen	164704444-164704444	-
Chr02	Capana02g002983;	153698758	G	A	Up_2003bp	Qiemen	164704454-164704454	-
Chr02	Capana02g002983;	153698805	A	T	Up_1956bp	129-1	-	162572169-162572169
Chr02	Capana02g002983;	153698821	TTA	T	Up_1940bp	129-1	-	162572185-162572185
Chr02	Capana02g002983;	153698894	C	T	Up_1867bp	129-1	-	162572256-162572256
Chr02	Capana02g002983;	153698916	T	C	Up_1845bp	129-1	-	162572278-162572278
Chr02	Capana02g002983;	153698927	T	C	Up_1834bp	129-1	-	162572289-162572289
Chr02	Capana02g002983;	153698930	G	A	Up_1831bp	129-1	-	162572292-162572292
Chr02	Capana02g002983;	153698964	A	G	Up_1797bp	129-1	-	162572326-162572326
Chr02	Capana02g002983;	153698972	G	A	Up_1789bp	129-1	-	162572334-162572334
Chr02	Capana02g002983;	153698992	A	G	Up_1769bp	129-1	-	162572354-162572354
Chr02	Capana02g002983;	153698997	A	G	Up_1764bp	129-1	-	162572359-162572359
Chr02	Capana02g002983;	153699004	A	G	Up_1757bp	129-1	-	162572366-162572366
Chr02	Capana02g002983;	153699008	T	C	Up_1753bp	129-1	-	162572370-162572370
Chr02	Capana02g002983;	153699010	G	A	Up_1751bp	129-1	-	162572372-162572372
Chr02	Capana02g002983;	153699040	CTTATAAAA	C	Up_1721bp	129-1	-	162572402-162572402
Chr02	Capana02g002983;	153699049	CTGA	C	Up_1712bp	129-1	-	162572403-162572403
Chr02	Capana02g002983;	153699053	CAT	C	Up_1708bp	129-1	-	162572404-162572404
Chr02	Capana02g002983;	153699060	C	G	Up_1701bp	129-1	-	162572409-162572409
Chr02	Capana02g002983;	153699062	GAATT	G	Up_1699bp	129-1	-	162572411-162572411
Chr02	Capana02g002983;	153699067	CAATAGAG	C	Up_1694bp	129-1	-	162572412-162572412
Chr02	Capana02g002983;	153699292	T	G	Up_1469bp	129-1	-	162572630-162572630
Chr02	Capana02g002983;	153699437	G	A	Up_1324bp	129-1	-	162572775-162572775
Chr02	Capana02g002983;	153699544	TTTTTTTT	T	Up_1217bp	129-1	-	162572882-162572882
Chr02	Capana02g002983;	153699545	TTTTTTT	T	Up_1216bp	Qiemen	164705242-164705242	-
Chr02	Capana02g002983;	153699656	C	T	Up_1105bp	129-1	-	162572987-162572987
Chr02	Capana02g002983;	153700134	G	T	Up_627bp	129-1	-	162573465-162573465
Chr02	Capana02g002983;	153703376	G	T	Exon	129-1	-	162576697-162576697
Chr02	Capana02g002983;	153703549	C	A	Exon	129-1	-	162576870-162576870
Chr02	Capana02g002983;	153704133	G	A	Exon	129-1	-	162577454-162577454
Chr02	Capana02g002983;	153704245	A	G	Exon	129-1	-	162577566-162577566
Chr02	Capana02g002983;	153704346	C	T	Exon	129-1	-	162577667-162577667
Chr02	Capana02g002983;	153704376	T	C	Exon	129-1	-	162577697-162577697
Chr02	Capana02g002984;	153713046	T	C	Exon	129-1	-	162586547-162586547
Chr02	Capana02g002984;	153713390	C	T	Exon	129-1	-	162586891-162586891
Chr02	Capana02g002984;	153713486	G	C	Exon	129-1	-	162586987-162586987
Chr02	Capana02g002984;	153713686	T	C	Exon	129-1	-	162587187-162587187
Chr02	Capana02g002984;	153713840	A	C	Exon	129-1	-	162587341-162587341
Chr02	Capana02g002984;	153714236	A	G	Exon	129-1	-	162587728-162587728
Chr02	Capana02g002984;	153714554	G	A	Exon	129-1	-	162588046-162588046
Chr02	Capana02g002984;	153714577	TCAC	T	Exon	129-1	-	162588069-162588069
Chr02	Capana02g002984;	153714606	C	G	Exon	129-1	-	162588095-162588095
Chr02	Capana02g002984;	153714617	T	TTTTCTTGTTCCC	Up_3000bp	129-1	-	162588106-162588118
Chr02	Capana02g002984;	153714687	TAT	T	Up_2930bp	129-1	-	162588188-162588188
Chr02	Capana02g002984;	153714750	G	A	Up_2867bp	129-1	-	162588249-162588249
Chr02	Capana02g002984;	153714755	A	G	Up_2862bp	129-1	-	162588254-162588254
Chr02	Capana02g002984;	153714762	A	G	Up_2855bp	129-1	-	162588261-162588261
Chr02	Capana02g002984;	153714765	A	T	Up_2852bp	129-1	-	162588264-162588264
Chr02	Capana02g002984;	153714787	A	C	Up_2830bp	129-1	-	162588286-162588286
Chr02	Capana02g002984;	153714934	T	A	Up_2683bp	129-1	-	162588433-162588433
Chr02	Capana02g002984;	153714971	G	A	Up_2646bp	129-1	-	162588470-162588470
Chr02	Capana02g002984;	153714976	C	A	Up_2641bp	129-1	-	162588475-162588475
Chr02	Capana02g002984;	153715012	T	G	Up_2605bp	129-1	-	162588511-162588511
Chr02	Capana02g002984;	153715039	T	TTCCCCGCCC	Up_2578bp	129-1	-	162588538-162588547
Chr02	Capana02g002984;	153715041	C	CTCT	Up_2576bp	129-1	-	162588549-162588552
Chr02	Capana02g002984;	153715111	T	TT	Up_2506bp	129-1	-	162588622-162588623
Chr02	Capana02g002984;	153715113	C	G	Up_2504bp	129-1	-	162588625-162588625
Chr02	Capana02g002984;	153715115	C	T	Up_2502bp	129-1	-	162588627-162588627
Chr02	Capana02g002984;	153715174	C	T	Up_2443bp	129-1	-	162588686-162588686
Chr02	Capana02g002984;	153715180	T	C	Up_2437bp	129-1	-	162588692-162588692
Chr02	Capana02g002984;	153715201	G	A	Up_2416bp	129-1	-	162588713-162588713
Chr02	Capana02g002984;	153715210	T	C	Up_2407bp	129-1	-	162588722-162588722
Chr02	Capana02g002984;	153715286	G	A	Up_2331bp	129-1	-	162588798-162588798
Chr02	Capana02g002984;	153715308	A	T	Up_2309bp	129-1	-	162588820-162588820
Chr02	Capana02g002984;	153715329	A	G	Up_2288bp	129-1	-	162588841-162588841
Chr02	Capana02g002984;	153715332	AT	A	Up_2285bp	129-1	-	162588844-162588844
Chr02	Capana02g002984;	153715347	T	C	Up_2270bp	129-1	-	162588858-162588858
Chr02	Capana02g002984;	153715363	T	A	Up_2254bp	129-1	-	162588874-162588874
Chr02	Capana02g002984;	153715373	A	AATG	Up_2244bp	129-1	-	162588884-162588887
Chr02	Capana02g002984;	153715453	G	A	Up_2164bp	129-1	-	162588967-162588967
Chr02	Capana02g002984;	153715622	C	T	Up_1995bp	129-1	-	162589136-162589136
Chr02	Capana02g002984;	153715734	AA	A	Up_1883bp	129-1	-	162589248-162589248
Chr02	Capana02g002984;	153715782	G	GAGTGTGTATATATATATATATATATATATA	Up_1835bp	129-1	-	162589295-162589325
Chr02	Capana02g002984;	153715808	G	GTG	Up_1809bp	129-1	-	162589351-162589353
Chr02	Capana02g002984;	153715839	A	G	Up_1778bp	129-1	-	162589384-162589384
Chr02	Capana02g002984;	153715843	C	T	Up_1774bp	129-1	-	162589388-162589388
Chr02	Capana02g002984;	153715888	T	A	Up_1729bp	129-1	-	162589433-162589433
Chr02	Capana02g002984;	153715944	G	A	Up_1673bp	129-1	-	162589489-162589489
Chr02	Capana02g002984;	153715955	C	T	Up_1662bp	129-1	-	162589500-162589500
Chr02	Capana02g002984;	153715972	T	A	Up_1645bp	129-1	-	162589517-162589517
Chr02	Capana02g002984;	153715989	G	T	Up_1628bp	129-1	-	162589534-162589534
Chr02	Capana02g002984;	153715996	C	A	Up_1621bp	129-1	-	162589541-162589541
Chr02	Capana02g002984;	153716046	G	T	Up_1571bp	129-1	-	162589591-162589591
Chr02	Capana02g002984;	153716059	CA	C	Up_1558bp	129-1	-	162589604-162589604
Chr02	Capana02g002984;	153716266	A	G	Up_1351bp	129-1	-	162589810-162589810
Chr02	Capana02g002984;	153716281	A	T	Up_1336bp	129-1	-	162589825-162589825
Chr02	Capana02g002984;	153716314	T	C	Up_1303bp	129-1	-	162589858-162589858
Chr02	Capana02g002984;	153716324	T	C	Up_1293bp	129-1	-	162589868-162589868
Chr02	Capana02g002984;	153716382	A	G	Up_1235bp	129-1	-	162589926-162589926
Chr02	Capana02g002984;	153716433	C	T	Up_1184bp	129-1	-	162589977-162589977
Chr02	Capana02g002984;	153716471	C	A	Up_1146bp	129-1	-	162590015-162590015
Chr02	Capana02g002984;	153716504	A	T	Up_1113bp	129-1	-	162590048-162590048
Chr02	Capana02g002984;	153716528	G	A	Up_1089bp	129-1	-	162590072-162590072
Chr02	Capana02g002984;	153716561	C	G	Up_1056bp	129-1	-	162590105-162590105
Chr02	Capana02g002984;	153716681	C	T	Up_936bp	129-1	-	162590225-162590225
Chr02	Capana02g002984;	153716694	G	A	Up_923bp	129-1	-	162590238-162590238
Chr02	Capana02g002984;	153716732	T	C	Up_885bp	129-1	-	162590276-162590276
Chr02	Capana02g002984;	153716737	T	C	Up_880bp	129-1	-	162590281-162590281
Chr02	Capana02g002984;	153716755	C	T	Up_862bp	129-1	-	162590299-162590299
Chr02	Capana02g002984;	153716773	G	A	Up_844bp	129-1	-	162590317-162590317
Chr02	Capana02g002984;	153716802	A	G	Up_815bp	129-1	-	162590346-162590346
Chr02	Capana02g002984;	153716811	G	T	Up_806bp	129-1	-	162590355-162590355
Chr02	Capana02g002984;	153716841	ATATAAGAAAAA	A	Up_776bp	129-1	-	162590385-162590385
Chr02	Capana02g002984;	153716947	G	A	Up_670bp	129-1	-	162590480-162590480
Chr02	Capana02g002984;	153717066	G	A	Up_551bp	129-1	-	162590599-162590599
Chr02	Capana02g002984;	153717075	G	T	Up_542bp	129-1	-	162590608-162590608
Chr02	Capana02g002984;	153717078	G	A	Up_539bp	129-1	-	162590611-162590611
Chr02	Capana02g002984;	153717163	C	T	Up_454bp	129-1	-	162590696-162590696
Chr02	Capana02g002984;	153717188	A	G	Up_429bp	129-1	-	162590721-162590721
Chr02	Capana02g002984;	153717195	C	T	Up_422bp	129-1	-	162590728-162590728
Chr02	Capana02g002984;	153717213	T	C	Up_404bp	129-1	-	162590746-162590746
Chr02	Capana02g002984;	153717226	T	C	Up_391bp	129-1	-	162590759-162590759
Chr02	Capana02g002984;	153717234	G	A	Up_383bp	129-1	-	162590767-162590767
Chr02	Capana02g002984;	153717243	T	C	Up_374bp	129-1	-	162590776-162590776
Chr02	Capana02g002984;	153717308	G	T	Up_309bp	129-1	-	162590841-162590841
Chr02	Capana02g002984;	153717309	T	A	Up_308bp	129-1	-	162590842-162590842
Chr02	Capana02g002984;	153717310	G	A	Up_307bp	129-1	-	162590843-162590843
Chr02	Capana02g002984;	153717312	AC	A	Up_305bp	129-1	-	162590845-162590845
Chr02	Capana02g002984;	153717314	A	T	Up_303bp	129-1	-	162590846-162590846
Chr02	Capana02g002984;	153717317	C	A	Up_300bp	129-1	-	162590849-162590849
Chr02	Capana02g002984;	153717319	C	T	Up_298bp	129-1	-	162590851-162590851
Chr02	Capana02g002984;	153717323	A	ATT	Up_294bp	129-1	-	162590855-162590857
Chr02	Capana02g002984;	153717325	C	T	Up_292bp	129-1	-	162590859-162590859
Chr02	Capana02g002984;	153717327	A	T	Up_290bp	129-1	-	162590861-162590861
Chr02	Capana02g002984;	153717329	A	T	Up_288bp	129-1	-	162590863-162590863
Chr02	Capana02g002984;	153717341	A	C	Up_276bp	129-1	-	162590875-162590875
Chr02	Capana02g002984;	153717373	TT	T	Up_244bp	129-1	-	162590907-162590907
Chr02	Capana02g002984;	153717477	A	C	Up_140bp	129-1	-	162591010-162591010
Chr02	Capana02g002984;	153717482	A	C	Up_135bp	129-1	-	162591015-162591015
Chr02	Capana02g002985;	153741093	A	G	Up_2653bp	129-1	-	162614533-162614533
Chr02	Capana02g002985;	153741552	T	C	Up_2194bp	129-1	-	162614991-162614991
Chr02	Capana02g002985;	153741553	C	CA	Up_2193bp	129-1	-	162614992-162614993
Chr02	Capana02g002985;	153741557	A	AA	Up_2189bp	Qiemen	164747249-164747250	-
Chr02	Capana02g002985;	153741825	A	T	Up_1921bp	129-1	-	162615254-162615254
Chr02	Capana02g002985;	153741877	T	C	Up_1869bp	129-1	-	162615317-162615317
Chr02	Capana02g002985;	153741933	T	C	Up_1813bp	129-1	-	162615373-162615373
Chr02	Capana02g002985;	153741935	C	T	Up_1811bp	129-1	-	162615375-162615375
Chr02	Capana02g002985;	153742838	T	C	Up_908bp	129-1	-	162616288-162616288
Chr02	Capana02g002985;	153742956	T	C	Up_790bp	Qiemen	164748665-164748665	-
Chr02	Capana02g002985;	153743036	A	T	Up_710bp	Qiemen	164748745-164748745	-
Chr02	Capana02g002985;	153743236	C	T	Up_510bp	129-1	-	162616696-162616696
Chr02	Capana02g002985;	153743267	G	A	Up_479bp	129-1	-	162616727-162616727
Chr02	Capana02g002985;	153743283	C	T	Up_463bp	Qiemen	164748992-164748992	-
Chr02	Capana02g002985;	153743419	G	A	Up_327bp	Qiemen	164749128-164749128	-
Chr02	Capana02g002985;	153743468	A	G	Up_278bp	Qiemen	164749177-164749177	-
Chr02	Capana02g002985;	153743477	A	G	Up_269bp	129-1	-	162616937-162616937
Chr02	Capana02g002985;	153743493	T	C	Up_253bp	129-1	-	162616953-162616953
Chr02	Capana02g002985;	153743689	T	TTTCT	Up_57bp	129-1	-	162617149-162617153
Chr02	Capana02g002985;	153748704	T	C	Exon	Qiemen	164754454-164754454	-
Chr02	Capana02g002986;	153749599	C	T	Exon	Qiemen	164755349-164755349	-
Chr02	Capana02g002986;	153751015	A	G	Exon	Qiemen	164756765-164756765	-
Chr02	Capana02g002986;	153752548	A	C	Exon	Qiemen	164758401-164758401	-
Chr02	Capana02g002987;	153755034	A	G	Up_2077bp	129-1	-	162628628-162628628
Chr02	Capana02g002987;	153755057	T	A	Up_2054bp	Qiemen	164760894-164760894	-
Chr02	Capana02g002987;	153755156	AAT	A	Up_1955bp	Qiemen	164760994-164760994	-
Chr02	Capana02g002987;	153755231	G	A	Up_1880bp	Qiemen	164761067-164761067	-
Chr02	Capana02g002987;	153755246	C	T	Up_1865bp	Qiemen	164761082-164761082	-
Chr02	Capana02g002987;	153755286	A	G	Up_1825bp	Qiemen	164761122-164761122	-
Chr02	Capana02g002987;	153756052	C	CG	Up_1059bp	129-1	-	162629718-162629719
Chr02	Capana02g002987;	153756057	C	T	Up_1054bp	129-1	-	162629724-162629724
Chr02	Capana02g002987;	153756315	T	C	Up_796bp	Qiemen	164762151-164762151	-
Chr02	Capana02g002988;	153762632	C	T	Up_2159bp	Qiemen	164768515-164768515	-
Chr02	Capana02g002988;	153763321	T	C	Up_1470bp	129-1	-	162637058-162637058
Chr02	Capana02g002988;	153763434	A	G	Up_1357bp	129-1	-	162637171-162637171
Chr02	Capana02g002988;	153764355	A	G	Up_436bp	129-1	-	162638092-162638092
Chr02	Capana02g002988;	153764427	A	T	Up_364bp	129-1	-	162638164-162638164
Chr02	Capana02g002988;	153765391	A	G	Exon	129-1	-	162639128-162639128
Chr02	Capana02g002989;	153839376	A	G	Up_2849bp	Qiemen	164845128-164845128	-
Chr02	Capana02g002989;	153839621	AA	A	Up_2604bp	129-1	-	162713985-162713985
Chr02	Capana02g002989;	153839705	A	G	Up_2520bp	Qiemen	164845457-164845457	-
Chr02	Capana02g002989;	153839706	T	A	Up_2519bp	Qiemen	164845458-164845458	-
Chr02	Capana02g002989;	153839721	AG	A	Up_2504bp	Qiemen	164845473-164845473	-
Chr02	Capana02g002989;	153839742	C	T	Up_2483bp	Qiemen	164845493-164845493	-
Chr02	Capana02g002989;	153839978	G	A	Up_2247bp	Qiemen	164845729-164845729	-
Chr02	Capana02g002989;	153840199	C	G	Up_2026bp	Qiemen	164845950-164845950	-
Chr02	Capana02g002989;	153840222	A	G	Up_2003bp	Qiemen	164845973-164845973	-
Chr02	Capana02g002989;	153840347	C	T	Up_1878bp	Qiemen	164846098-164846098	-
Chr02	Capana02g002989;	153840406	C	G	Up_1819bp	Qiemen	164846157-164846157	-
Chr02	Capana02g002989;	153840425	G	T	Up_1800bp	Qiemen	164846176-164846176	-
Chr02	Capana02g002989;	153840449	A	C	Up_1776bp	Qiemen	164846200-164846200	-
Chr02	Capana02g002989;	153840635	C	T	Up_1590bp	Qiemen	164846386-164846386	-
Chr02	Capana02g002989;	153840672	C	G	Up_1553bp	Qiemen	164846423-164846423	-
Chr02	Capana02g002989;	153840973	C	T	Up_1252bp	Qiemen	164846724-164846724	-
Chr02	Capana02g002989;	153841203	C	A	Up_1022bp	Qiemen	164846954-164846954	-
Chr02	Capana02g002989;	153841297	G	A	Up_928bp	Qiemen	164847048-164847048	-
Chr02	Capana02g002989;	153841749	C	CCG	Up_476bp	Qiemen	164847500-164847502	-
Chr02	Capana02g002989;	153841752	C	CA	Up_473bp	Qiemen	164847505-164847506	-
Chr02	Capana02g002989;	153841753	C	CCCGCCCAC	Up_472bp	129-1	-	162716116-162716124
Chr02	Capana02g002990;	153848956	G	C	Exon	Qiemen	164854705-164854705	-
Chr02	Capana02g002990;	153851485	G	A	Up_2506bp	129-1	-	162725867-162725867
Chr02	Capana02g002990;	153851489	A	G	Up_2502bp	129-1	-	162725871-162725871
Chr02	Capana02g002990;	153851542	T	C	Up_2449bp	129-1	-	162725924-162725924
Chr02	Capana02g002990;	153851551	TTATAC	T	Up_2440bp	129-1	-	162725933-162725933
Chr02	Capana02g002990;	153851889	G	A	Up_2102bp	129-1	-	162726265-162726265
Chr02	Capana02g002990;	153851999	A	AA	Up_1992bp	Qiemen	164857736-164857737	-
Chr02	Capana02g002990;	153852051	T	C	Up_1940bp	Qiemen	164857789-164857789	-
Chr02	Capana02g002990;	153852368	G	A	Up_1623bp	129-1	-	162726744-162726744
Chr02	Capana02g002990;	153852400	TA	T	Up_1591bp	Qiemen	164858138-164858138	-
Chr02	Capana02g002990;	153852402	A	C	Up_1589bp	Qiemen	164858139-164858139	-
Chr02	Capana02g002990;	153852406	AA	A	Up_1585bp	129-1	-	162726782-162726782
Chr02	Capana02g002990;	153852416	C	T	Up_1575bp	129-1	-	162726791-162726791
Chr02	Capana02g002990;	153852444	C	A	Up_1547bp	Qiemen	164858181-164858181	-
Chr02	Capana02g002990;	153852461	A	AT	Up_1530bp	129-1	-	162726836-162726837
Chr02	Capana02g002990;	153852462	A	T	Up_1529bp	Qiemen	164858199-164858199	-
Chr02	Capana02g002990;	153852463	A	AT	Up_1528bp	129-1	-	162726839-162726840
Chr02	Capana02g002990;	153852478	T	TAAAAAAAAAA	Up_1513bp	129-1	-	162726856-162726866
Chr02	Capana02g002990;	153852480	T	TAAAAA	Up_1511bp	Qiemen	164858218-164858223	-
Chr02	Capana02g002990;	153852678	G	A	Up_1313bp	129-1	-	162727100-162727100
Chr02	Capana02g002990;	153852705	TA	T	Up_1286bp	Qiemen	164858479-164858479	-
Chr02	Capana02g002990;	153852793	C	T	Up_1198bp	129-1	-	162727215-162727215
Chr02	Capana02g002990;	153853023	G	A	Up_968bp	129-1	-	162727445-162727445
Chr02	Capana02g002990;	153853064	A	G	Up_927bp	129-1	-	162727486-162727486
Chr02	Capana02g002990;	153853134	G	A	Up_857bp	129-1	-	162727556-162727556
Chr02	Capana02g002990;	153853148	A	T	Up_843bp	129-1	-	162727570-162727570
Chr02	Capana02g002990;	153853309	A	G	Up_682bp	129-1	-	162727731-162727731
Chr02	Capana02g002990;	153853367	C	A	Up_624bp	129-1	-	162727789-162727789
Chr02	Capana02g002990;	153853410	G	C	Up_581bp	129-1	-	162727832-162727832
Chr02	Capana02g002990;	153853846	G	A	Up_145bp	129-1	-	162728268-162728268
Chr02	Capana02g002990;	153853868	G	T	Up_123bp	129-1	-	162728290-162728290
Chr02	Capana02g002990;	153853900	T	A	Up_91bp	129-1	-	162728322-162728322
Chr02	Capana02g002990;	153853928	T	A	Up_63bp	129-1	-	162728350-162728350
Chr02	Capana02g002991;	153863807	T	A	Up_2960bp	Qiemen	164869651-164869651	-
Chr02	Capana02g002991;	153864432	A	C	Up_2335bp	Qiemen	164870276-164870276	-
Chr02	Capana02g002991;	153864452	C	T	Up_2315bp	Qiemen	164870296-164870296	-
Chr02	Capana02g002991;	153864574	T	A	Up_2193bp	Qiemen	164870418-164870418	-
Chr02	Capana02g002991;	153865091	T	C	Up_1676bp	Qiemen	164870935-164870935	-
Chr02	Capana02g002991;	153865107	TC	T	Up_1660bp	Qiemen	164870951-164870951	-
Chr02	Capana02g002991;	153865132	A	G	Up_1635bp	Qiemen	164870975-164870975	-
Chr02	Capana02g002991;	153865273	C	T	Up_1494bp	Qiemen	164871116-164871116	-
Chr02	Capana02g002991;	153865789	G	C	Up_978bp	Qiemen	164871632-164871632	-
Chr02	Capana02g002991;	153865885	C	T	Up_882bp	Qiemen	164871728-164871728	-
Chr02	Capana02g002991;	153866092	T	A	Up_675bp	Qiemen	164871935-164871935	-
Chr02	Capana02g002991;	153866145	TTTTAT	T	Up_622bp	Qiemen	164871988-164871988	-
Chr02	Capana02g002991;	153866198	T	G	Up_569bp	Qiemen	164872036-164872036	-
Chr02	Capana02g002991;	153866202	T	C	Up_565bp	Qiemen	164872040-164872040	-
Chr02	Capana02g002991;	153866205	A	C	Up_562bp	Qiemen	164872043-164872043	-
Chr02	Capana02g002991;	153866344	G	T	Up_423bp	Qiemen	164872182-164872182	-
Chr02	Capana02g002991;	153866376	G	T	Up_391bp	Qiemen	164872214-164872214	-
Chr02	Capana02g002991;	153867431	A	G	Exon	Qiemen	164873269-164873269	-
Chr02	Capana02g002993;	153886096	A	AA	Up_639bp	Qiemen	164891929-164891930	-
Chr02	Capana02g002996;	153911104	A	G	Up_1767bp	Qiemen	164916426-164916426	-
Chr02	Capana02g002996;	153912472	T	C	Up_399bp	Qiemen	164917794-164917794	-
Chr02	Capana02g002996;	153912698	G	T	Up_173bp	Qiemen	164918020-164918020	-
Chr02	Capana02g002996;	153912705	G	A	Up_166bp	Qiemen	164918027-164918027	-
Chr02	Capana02g002996;	153912859	A	G	Up_12bp	Qiemen	164918181-164918181	-
Chr02	Capana02g002997;	153919079	A	AAA	Up_2952bp	Qiemen	164924401-164924403	-
Chr02	Capana02g002997;	153919381	C	G	Up_2650bp	Qiemen	164924705-164924705	-
Chr02	Capana02g002997;	153919614	A	G	Up_2417bp	Qiemen	164924938-164924938	-
Chr02	Capana02g002997;	153919636	G	A	Up_2395bp	Qiemen	164924960-164924960	-
Chr02	Capana02g002997;	153919693	G	A	Up_2338bp	Qiemen	164925017-164925017	-
Chr02	Capana02g002997;	153919704	T	C	Up_2327bp	Qiemen	164925028-164925028	-
Chr02	Capana02g002997;	153920014	G	A	Up_2017bp	Qiemen	164925338-164925338	-
Chr02	Capana02g002997;	153920019	G	GA	Up_2012bp	Qiemen	164925343-164925344	-
Chr02	Capana02g002997;	153920027	T	A	Up_2004bp	Qiemen	164925352-164925352	-
Chr02	Capana02g002997;	153920110	T	TTGAAAAATGTAAATTTT	Up_1921bp	Qiemen	164925435-164925452	-
Chr02	Capana02g002997;	153920120	A	G	Up_1911bp	Qiemen	164925462-164925462	-
Chr02	Capana02g002997;	153920257	A	G	Up_1774bp	Qiemen	164925599-164925599	-
Chr02	Capana02g002997;	153920430	A	AAA	Up_1601bp	Qiemen	164925772-164925774	-
Chr02	Capana02g002997;	153920622	T	C	Up_1409bp	Qiemen	164925966-164925966	-
Chr02	Capana02g002997;	153920698	C	T	Up_1333bp	Qiemen	164926042-164926042	-
Chr02	Capana02g002997;	153921158	T	TA	Up_873bp	Qiemen	164926502-164926503	-
Chr02	Capana02g002997;	153921364	C	G	Up_667bp	Qiemen	164926709-164926709	-
Chr02	Capana02g002997;	153921664	A	G	Up_367bp	Qiemen	164927009-164927009	-
Chr02	Capana02g002997;	153921867	A	G	Up_164bp	Qiemen	164927212-164927212	-
Chr02	Capana02g002997;	153921903	C	CCCTGTTTAGAAGTCTTCGTTGGTTCCAA	Up_128bp	Qiemen	164927248-164927276	-
Chr02	Capana02g002997;	153921922	C	T	Up_109bp	Qiemen	164927295-164927295	-
Chr02	Capana02g002997;	153921933	C	T	Up_98bp	Qiemen	164927306-164927306	-
Chr02	Capana02g002997;	153921970	C	T	Up_61bp	Qiemen	164927343-164927343	-
Chr02	Capana02g002997;	153921984	T	C	Up_47bp	Qiemen	164927357-164927357	-
Chr02	Capana02g002997;	153921995	T	G	Up_36bp	Qiemen	164927368-164927368	-
Chr02	Capana02g002997;	153921997	C	T	Up_34bp	Qiemen	164927370-164927370	-
Chr02	Capana02g002998;	153932789	A	G	Up_2909bp	Qiemen	164942634-164942634	-
Chr02	Capana02g002998;	153932842	T	C	Up_2856bp	Qiemen	164942687-164942687	-
Chr02	Capana02g002998;	153932843	G	A	Up_2855bp	Qiemen	164942688-164942688	-
Chr02	Capana02g002998;	153932847	C	T	Up_2851bp	Qiemen	164942692-164942692	-
Chr02	Capana02g002998;	153932872	T	C	Up_2826bp	Qiemen	164942717-164942717	-
Chr02	Capana02g002998;	153932880	C	A	Up_2818bp	Qiemen	164942725-164942725	-
Chr02	Capana02g002998;	153932924	A	G	Up_2774bp	Qiemen	164942769-164942769	-
Chr02	Capana02g002998;	153932927	T	C	Up_2771bp	Qiemen	164942772-164942772	-
Chr02	Capana02g002998;	153932935	C	CATAA	Up_2763bp	Qiemen	164942573-164942577	-
Chr02	Capana02g002998;	153932959	C	T	Up_2739bp	Qiemen	164942601-164942601	-
Chr02	Capana02g002998;	153932971	A	C	Up_2727bp	Qiemen	164942613-164942613	-
Chr02	Capana02g002998;	153932992	A	G	Up_2706bp	Qiemen	164942634-164942634	-
Chr02	Capana02g002998;	153933001	T	A	Up_2697bp	Qiemen	164942846-164942846	-
Chr02	Capana02g002998;	153933046	A	G	Up_2652bp	Qiemen	164942891-164942891	-
Chr02	Capana02g002998;	153933050	T	C	Up_2648bp	Qiemen	164942895-164942895	-
Chr02	Capana02g002998;	153933128	C	T	Up_2570bp	Qiemen	164942770-164942770	-
Chr02	Capana02g002998;	153933325	T	C	Up_2373bp	Qiemen	164942967-164942967	-
Chr02	Capana02g002998;	153933474	T	A	Up_2224bp	Qiemen	164943116-164943116	-
Chr02	Capana02g002998;	153933506	G	A	Up_2192bp	Qiemen	164943148-164943148	-
Chr02	Capana02g002998;	153933654	G	A	Up_2044bp	Qiemen	164943296-164943296	-
Chr02	Capana02g002998;	153933721	G	A	Up_1977bp	Qiemen	164943363-164943363	-
Chr02	Capana02g002998;	153933802	A	T	Up_1896bp	Qiemen	164943444-164943444	-
Chr02	Capana02g002998;	153933836	T	C	Up_1862bp	Qiemen	164943478-164943478	-
Chr02	Capana02g002998;	153933839	AT	A	Up_1859bp	Qiemen	164943481-164943481	-
Chr02	Capana02g002998;	153934368	T	C	Up_1330bp	Qiemen	164944009-164944009	-
Chr02	Capana02g002998;	153934370	G	A	Up_1328bp	Qiemen	164944011-164944011	-
Chr02	Capana02g002998;	153934608	T	G	Up_1090bp	Qiemen	164944249-164944249	-
Chr02	Capana02g002998;	153934704	T	A	Up_994bp	Qiemen	164944345-164944345	-
Chr02	Capana02g002998;	153934722	T	C	Up_976bp	Qiemen	164944363-164944363	-
Chr02	Capana02g002998;	153934978	G	A	Up_720bp	Qiemen	164944619-164944619	-
Chr02	Capana02g002998;	153935161	T	C	Up_537bp	Qiemen	164944802-164944802	-
Chr02	Capana02g002998;	153935379	T	A	Up_319bp	Qiemen	164945020-164945020	-
Chr02	Capana02g002998;	153935388	G	A	Up_310bp	Qiemen	164945029-164945029	-
Chr02	Capana02g002998;	153935408	A	G	Up_290bp	Qiemen	164945049-164945049	-
Chr02	Capana02g002998;	153935469	T	TT	Up_229bp	129-1	-	162809565-162809566
Chr02	Capana02g002998;	153935471	A	T	Up_227bp	Qiemen	164945112-164945112	-
Chr02	Capana02g002998;	153935472	A	T	Up_226bp	Qiemen	164945113-164945113	-
Chr02	Capana02g002998;	153936075	C	A	Exon	Qiemen	164945716-164945716	-
Chr02	Capana02g002998;	153940060	A	G	Exon	Qiemen	164949769-164949769	-
Chr02	Capana02g003000;	153944205	A	G	Up_1207bp	Qiemen	164953908-164953908	-
Chr02	Capana02g003000;	153944208	T	A	Up_1204bp	Qiemen	164953911-164953911	-
Chr02	Capana02g003000;	153944246	T	G	Up_1166bp	Qiemen	164953949-164953949	-
Chr02	Capana02g003000;	153944448	G	C	Up_964bp	Qiemen	164954123-164954123	-
Chr02	Capana02g003000;	153945198	T	TA	Up_214bp	Qiemen	164954873-164954874	-
Chr02	Capana02g003000;	153945200	G	A	Up_212bp	Qiemen	164954876-164954876	-
Chr02	Capana02g003000;	153945373	CTGTTGTG	C	Up_39bp	Qiemen	164955049-164955049	-
Chr02	Capana02g003000;	153945398	GAAGAAGAAAA	G	Up_14bp	Qiemen	164955067-164955067	-
Chr02	Capana02g003000;	153945452	T	C	Exon	Qiemen	164955111-164955111	-
Chr02	Capana02g003000;	153945499	GACG	G	Exon	Qiemen	164955158-164955158	-
Chr02	Capana02g003000;	153945800	G	A	Exon	Qiemen	164955456-164955456	-
Chr02	Capana02g003000;	153945928	A	C	Exon	Qiemen	164955584-164955584	-
Chr02	Capana02g003000;	153946019	G	A	Exon	129-1	-	162820154-162820154
Chr02	Capana02g003003;	153959526	G	A	Up_345bp	129-1	-	162833775-162833775
Chr02	Capana02g003004;	153965711	G	A	Up_991bp	Qiemen	164982390-164982390	-
Chr02	Capana02g003005;	153974338	A	G	Up_1814bp	Qiemen	164991041-164991041	-
Chr02	Capana02g003005;	153974504	T	C	Up_1648bp	Qiemen	164991207-164991207	-
Chr02	Capana02g003005;	153974544	C	T	Up_1608bp	129-1	-	162848814-162848814
Chr02	Capana02g003005;	153974552	T	C	Up_1600bp	Qiemen	164991255-164991255	-
Chr02	Capana02g003005;	153974618	C	T	Up_1534bp	Qiemen	164991321-164991321	-
Chr02	Capana02g003005;	153974960	T	C	Up_1192bp	Qiemen	164991663-164991663	-
Chr02	Capana02g003005;	153975060	T	A	Up_1092bp	Qiemen	164991763-164991763	-
Chr02	Capana02g003005;	153975074	A	G	Up_1078bp	Qiemen	164991777-164991777	-
Chr02	Capana02g003005;	153975083	T	C	Up_1069bp	Qiemen	164991786-164991786	-
Chr02	Capana02g003005;	153975118	C	G	Up_1034bp	Qiemen	164991821-164991821	-
Chr02	Capana02g003005;	153975200	AATT	A	Up_952bp	Qiemen	164991903-164991903	-
Chr02	Capana02g003005;	153975205	ATCCCT	A	Up_947bp	Qiemen	164991905-164991905	-
Chr02	Capana02g003005;	153975212	TCACACCAC	T	Up_940bp	Qiemen	164991907-164991907	-
Chr02	Capana02g003005;	153975222	TG	T	Up_930bp	Qiemen	164991909-164991909	-
Chr02	Capana02g003005;	153975235	ACCACCTC	A	Up_917bp	Qiemen	164991921-164991921	-
Chr02	Capana02g003005;	153975337	A	T	Up_815bp	Qiemen	164992016-164992016	-
Chr02	Capana02g003005;	153975399	T	C	Up_753bp	Qiemen	164992078-164992078	-
Chr02	Capana02g003005;	153975622	TT	T	Up_530bp	Qiemen	164992301-164992301	-
Chr02	Capana02g003005;	153975857	A	C	Up_295bp	Qiemen	164992535-164992535	-
Chr02	Capana02g003005;	153976046	G	T	Up_106bp	Qiemen	164992724-164992724	-
Chr02	Capana02g003005;	153976104	C	T	Up_48bp	Qiemen	164992782-164992782	-
Chr02	Capana02g003005;	153977662	C	A	Exon	Qiemen	164994346-164994346	-
Chr02	Capana02g003005;	153977985	A	G	Exon	Qiemen	164994669-164994669	-
Chr02	Capana02g003005;	153988669	A	C	Exon	Qiemen	165005294-165005294	-
Chr02	Capana02g003006;	153993381	T	C	Up_2989bp	Qiemen	165010100-165010100	-
Chr02	Capana02g003006;	153993507	C	A	Up_2863bp	Qiemen	165010226-165010226	-
Chr02	Capana02g003006;	153993736	G	T	Up_2634bp	Qiemen	165010455-165010455	-
Chr02	Capana02g003006;	153993737	A	T	Up_2633bp	Qiemen	165010456-165010456	-
Chr02	Capana02g003006;	153993738	A	C	Up_2632bp	Qiemen	165010457-165010457	-
Chr02	Capana02g003006;	153993741	T	A	Up_2629bp	Qiemen	165010460-165010460	-
Chr02	Capana02g003006;	153993783	T	C	Up_2587bp	Qiemen	165010502-165010502	-
Chr02	Capana02g003006;	153993889	T	C	Up_2481bp	Qiemen	165010608-165010608	-
Chr02	Capana02g003006;	153994091	C	T	Up_2279bp	Qiemen	165010810-165010810	-
Chr02	Capana02g003006;	153994132	A	G	Up_2238bp	Qiemen	165010851-165010851	-
Chr02	Capana02g003006;	153994278	GT	G	Up_2092bp	Qiemen	165010997-165010997	-
Chr02	Capana02g003006;	153994327	T	C	Up_2043bp	Qiemen	165011045-165011045	-
Chr02	Capana02g003006;	153994329	A	C	Up_2041bp	Qiemen	165011047-165011047	-
Chr02	Capana02g003006;	153994417	C	T	Up_1953bp	Qiemen	165011135-165011135	-
Chr02	Capana02g003006;	153994716	TT	T	Up_1654bp	Qiemen	165011434-165011434	-
Chr02	Capana02g003006;	153994737	A	C	Up_1633bp	Qiemen	165011454-165011454	-
Chr02	Capana02g003006;	153995020	T	C	Up_1350bp	Qiemen	165011737-165011737	-
Chr02	Capana02g003006;	153995029	C	T	Up_1341bp	Qiemen	165011746-165011746	-
Chr02	Capana02g003006;	153995155	G	A	Up_1215bp	Qiemen	165011872-165011872	-
Chr02	Capana02g003006;	153995179	A	G	Up_1191bp	Qiemen	165011896-165011896	-
Chr02	Capana02g003006;	153995210	A	AA	Up_1160bp	Qiemen	165011927-165011928	-
Chr02	Capana02g003006;	153995234	A	G	Up_1136bp	Qiemen	165011952-165011952	-
Chr02	Capana02g003006;	153995292	A	G	Up_1078bp	Qiemen	165012010-165012010	-
Chr02	Capana02g003006;	153995804	C	T	Up_566bp	Qiemen	165012522-165012522	-
Chr02	Capana02g003006;	153995844	T	C	Up_526bp	Qiemen	165012562-165012562	-
Chr02	Capana02g003006;	153997907	T	C	Exon	Qiemen	165014625-165014625	-
Chr02	Capana02g003006;	153997973	C	T	Exon	Qiemen	165014691-165014691	-
Chr02	Capana02g003007;	154001027	A	C	Up_808bp	Qiemen	165017746-165017746	-
Chr02	Capana02g003007;	154001391	A	G	Up_444bp	Qiemen	165018110-165018110	-
Chr02	Capana02g003007;	154001700	T	A	Up_135bp	Qiemen	165018419-165018419	-
Chr02	Capana02g003009;	154010902	C	CCC	Up_2099bp	129-1	-	162885223-162885225
Chr02	Capana02g003009;	154010916	A	C	Up_2085bp	129-1	-	162885239-162885239
Chr02	Capana02g003009;	154010975	G	A	Up_2026bp	Qiemen	165027697-165027697	-
Chr02	Capana02g003009;	154011001	A	C	Up_2000bp	Qiemen	165027723-165027723	-
Chr02	Capana02g003009;	154011012	A	G	Up_1989bp	Qiemen	165027734-165027734	-
Chr02	Capana02g003009;	154011015	A	C	Up_1986bp	Qiemen	165027737-165027737	-
Chr02	Capana02g003009;	154011025	T	C	Up_1976bp	129-1	-	162885348-162885348
Chr02	Capana02g003009;	154011028	T	A	Up_1973bp	Qiemen	165027750-165027750	-
Chr02	Capana02g003009;	154011036	T	C	Up_1965bp	Qiemen	165027758-165027758	-
Chr02	Capana02g003009;	154011038	T	A	Up_1963bp	Qiemen	165027760-165027760	-
Chr02	Capana02g003009;	154011043	C	A	Up_1958bp	Qiemen	165027765-165027765	-
Chr02	Capana02g003009;	154011059	T	A	Up_1942bp	Qiemen	165027781-165027781	-
Chr02	Capana02g003009;	154011064	A	C	Up_1937bp	Qiemen	165027786-165027786	-
Chr02	Capana02g003009;	154011074	T	G	Up_1927bp	129-1	-	162885397-162885397
Chr02	Capana02g003009;	154011085	G	C	Up_1916bp	129-1	-	162885408-162885408
Chr02	Capana02g003009;	154011104	C	A	Up_1897bp	Qiemen	165027826-165027826	-
Chr02	Capana02g003009;	154011110	T	C	Up_1891bp	129-1	-	162885433-162885433
Chr02	Capana02g003009;	154011111	A	C	Up_1890bp	129-1	-	162885434-162885434
Chr02	Capana02g003009;	154011115	T	C	Up_1886bp	129-1	-	162885438-162885438
Chr02	Capana02g003009;	154011135	C	CG	Up_1866bp	129-1	-	162885458-162885459
Chr02	Capana02g003009;	154011136	A	T	Up_1865bp	129-1	-	162885460-162885460
Chr02	Capana02g003009;	154011142	C	CA	Up_1859bp	129-1	-	162885466-162885467
Chr02	Capana02g003009;	154011148	C	A	Up_1853bp	Qiemen	165027870-165027870	-
Chr02	Capana02g003009;	154011159	G	T	Up_1842bp	Qiemen	165027881-165027881	-
Chr02	Capana02g003009;	154011160	G	A	Up_1841bp	Qiemen	165027882-165027882	-
Chr02	Capana02g003009;	154011163	G	GA	Up_1838bp	Qiemen	165027885-165027886	-
Chr02	Capana02g003009;	154011170	G	GA	Up_1831bp	Qiemen	165027893-165027894	-
Chr02	Capana02g003009;	154011176	G	GA	Up_1825bp	Qiemen	165027900-165027901	-
Chr02	Capana02g003009;	154011211	CA	C	Up_1790bp	Qiemen	165027936-165027936	-
Chr02	Capana02g003009;	154011212	A	G	Up_1789bp	129-1	-	162885537-162885537
Chr02	Capana02g003009;	154011214	A	AT	Up_1787bp	Qiemen	165027938-165027939	-
Chr02	Capana02g003009;	154011215	C	T	Up_1786bp	Qiemen	165027940-165027940	-
Chr02	Capana02g003009;	154011222	GA	G	Up_1779bp	129-1	-	162885547-162885547
Chr02	Capana02g003009;	154011255	T	C	Up_1746bp	129-1	-	162885579-162885579
Chr02	Capana02g003009;	154011272	GT	G	Up_1729bp	Qiemen	165027997-165027997	-
Chr02	Capana02g003009;	154011277	T	TC	Up_1724bp	Qiemen	165028001-165028002	-
Chr02	Capana02g003009;	154011278	G	GC	Up_1723bp	Qiemen	165028003-165028004	-
Chr02	Capana02g003009;	154011290	G	C	Up_1711bp	Qiemen	165028016-165028016	-
Chr02	Capana02g003009;	154011292	T	TG	Up_1709bp	Qiemen	165028018-165028019	-
Chr02	Capana02g003009;	154011309	T	TC	Up_1692bp	Qiemen	165028036-165028037	-
Chr02	Capana02g003010;	154026900	G	A	Up_2081bp	Qiemen	165048306-165048306	-
Chr02	Capana02g003011;	154032481	T	TT	Up_2246bp	129-1	-	162911484-162911485
Chr02	Capana02g003011;	154032483	C	A	Up_2244bp	129-1	-	162911487-162911487
Chr02	Capana02g003011;	154033569	T	TT	Up_1158bp	129-1	-	162912573-162912574
Chr02	Capana02g003011;	154034971	C	T	Exon	Qiemen	165056377-165056377	-
Chr02	Capana02g003011;	154035002	C	A	Exon	Qiemen	165056408-165056408	-
Chr02	Capana02g003012;	154035336	A	G	Up_52bp	Qiemen	165056742-165056742	-
Chr02	Capana02g003012;	154037352	A	G	Exon	Qiemen	165058568-165058568	-
Chr02	Capana02g003013;	154060056	C	T	Up_1783bp	Qiemen	165082484-165082484	-
Chr02	Capana02g003013;	154061797	G	T	Up_42bp	129-1	-	162963037-162963037
Chr02	Capana02g003015;	154081450	TC	T	Up_2602bp	Qiemen	165104191-165104191	-
Chr02	Capana02g003021;	154188322	G	C	Exon	Qiemen	165216550-165216550	-
Chr02	Capana02g003021;	154189016	C	T	Exon	Qiemen	165217244-165217244	-
Chr02	Capana02g003021;	154190980	C	T	Up_2097bp	Qiemen	165219208-165219208	-
Chr02	Capana02g003021;	154191440	C	T	Up_1637bp	Qiemen	165219668-165219668	-
Chr02	Capana02g003021;	154191665	A	AA	Up_1412bp	Qiemen	165219893-165219894	-
Chr02	Capana02g003021;	154192733	G	A	Up_344bp	Qiemen	165221802-165221802	-
Chr02	Capana02g003021;	154192785	C	A	Up_292bp	Qiemen	165221854-165221854	-
Chr03	Capana03g000822;	12327353	A	T	Exon	129-1	-	296-296
Chr03	Capana03g000822;	12327598	C	G	Exon	129-1	-	541-541
Chr03	Capana03g000822;	12327795	C	T	Exon	129-1	-	738-738
Chr03	Capana03g000822;	12328071	G	T	Exon	Qiemen	1019-1019	-
Chr03	Capana03g000822;	12328208	TTTTT	T	Down_16bp	129-1	-	1151-1151
Chr03	Capana03g000822;	12328310	G	GA	Down_118bp	129-1	-	1249-1250
Chr03	Capana03g000822;	12328360	T	TTTTCTTT	Down_168bp	129-1	-	1300-1307
Chr03	Capana03g000822;	12328522	AATCAAGTATATAGACTAGCCAT	A	Down_330bp	129-1	-	1469-1469
Chr03	Capana03g000822;	12328601	T	A	Down_409bp	129-1	-	1526-1526
Chr03	Capana03g000823;	12338748	G	T	Intron	129-1	-	11723-11723
Chr03	Capana03g000823;	12343992	G	GG	Exon	129-1	-	16983-16984
Chr03	Capana03g000823;	12344018	T	TGG	Exon	129-1	-	17010-17012
Chr03	Capana03g000823;	12344054	C	CGGGGG	Exon	129-1	-	17048-17053
Chr03	Capana03g000823;	12344111	GG	G	Intron	Qiemen	17125-17125	-
Chr03	Capana03g000823;	12344165	A	AGG	Intron	129-1	-	17164-17166
Chr03	Capana03g000823;	12350866	C	T	Up_26bp	129-1	-	23266-23266
Chr03	Capana03g000824;	12351100	A	T	Down_679bp	129-1	-	23500-23500
Chr03	Capana03g000824;	12360483	A	G	Up_1218bp	129-1	-	32888-32888
Chr03	Capana03g000825;	12368114	AAAG	A	Down_22bp	129-1	-	40632-40632
Chr03	Capana03g000825;	12368119	GAG	G	Down_27bp	Qiemen	40647-40647	-
Chr03	Capana03g000825;	12371499	A	T	Intron	Qiemen	44013-44013	-
Chr03	Capana03g000825;	12373660	G	T	Up_2746bp	Qiemen	46191-46191	-
Chr03	Capana03g000825;	12373689	A	T	Up_2717bp	Qiemen	46220-46220	-
Chr03	Capana03g000825;	12373744	A	G	Up_2662bp	129-1	-	46264-46264
Chr03	Capana03g000825;	12373761	G	A	Up_2645bp	129-1	-	46281-46281
Chr03	Capana03g000825;	12373789	G	A	Up_2617bp	129-1	-	46309-46309
Chr03	Capana03g000825;	12373961	A	C	Up_2445bp	129-1	-	46481-46481
Chr03	Capana03g000825;	12373973	T	C	Up_2433bp	129-1	-	46493-46493
Chr03	Capana03g000825;	12374021	G	A	Up_2385bp	129-1	-	46541-46541
Chr03	Capana03g000825;	12374049	C	CACAT	Up_2357bp	129-1	-	46569-46573
Chr03	Capana03g000825;	12374083	T	C	Up_2323bp	129-1	-	46607-46607
Chr03	Capana03g000825;	12374144	G	A	Up_2262bp	129-1	-	46668-46668
Chr03	Capana03g000825;	12374149	G	A	Up_2257bp	129-1	-	46673-46673
Chr03	Capana03g000825;	12374162	A	T	Up_2244bp	129-1	-	46686-46686
Chr03	Capana03g000825;	12374189	G	A	Up_2217bp	129-1	-	46713-46713
Chr03	Capana03g000825;	12374226	A	G	Up_2180bp	129-1	-	46750-46750
Chr03	Capana03g000825;	12374250	AC	A	Up_2156bp	129-1	-	46774-46774
Chr03	Capana03g000825;	12374288	G	T	Up_2118bp	129-1	-	46811-46811
Chr03	Capana03g000825;	12374315	C	T	Up_2091bp	129-1	-	46838-46838
Chr03	Capana03g000825;	12374580	G	A	Up_1826bp	129-1	-	47103-47103
Chr03	Capana03g000825;	12374656	C	CTT	Up_1750bp	129-1	-	47179-47181
Chr03	Capana03g000825;	12374663	G	T	Up_1743bp	129-1	-	47188-47188
Chr03	Capana03g000825;	12374723	G	A	Up_1683bp	129-1	-	47248-47248
Chr03	Capana03g000825;	12374778	C	T	Up_1628bp	129-1	-	47303-47303
Chr03	Capana03g000825;	12374836	A	G	Up_1570bp	129-1	-	47361-47361
Chr03	Capana03g000825;	12374837	T	C	Up_1569bp	129-1	-	47362-47362
Chr03	Capana03g000825;	12374843	T	A	Up_1563bp	129-1	-	47368-47368
Chr03	Capana03g000825;	12375023	G	A	Up_1383bp	129-1	-	47548-47548
Chr03	Capana03g000825;	12375079	C	T	Up_1327bp	129-1	-	47604-47604
Chr03	Capana03g000825;	12375297	A	G	Up_1109bp	129-1	-	47822-47822
Chr03	Capana03g000827;	12375354	G	A	Down_36bp	129-1	-	47879-47879
Chr03	Capana03g000827;	12375372	G	A	Down_54bp	129-1	-	47897-47897
Chr03	Capana03g000827;	12376389	C	G	Down_1071bp	129-1	-	46158-46158
Chr03	Capana03g000827;	12376397	C	G	Down_1079bp	129-1	-	46166-46166
Chr03	Capana03g000827;	12381672	A	G	Intron	129-1	-	51446-51446
Chr03	Capana03g000827;	12381742	AA	A	Intron	Qiemen	51760-51760	-
Chr03	Capana03g000827;	12381999	CTCTCTC	C	Up_474bp	129-1	-	51773-51773
Chr03	Capana03g000827;	12382003	CTC	C	Up_470bp	Qiemen	52020-52020	-
Chr03	Capana03g000827;	12382106	TACCAGTCACCATTACCAAAAATA	T	Up_367bp	129-1	-	51874-51874
Chr03	Capana03g000827;	12382172	C	T	Up_301bp	Qiemen	52187-52187	-
Chr03	Capana03g000827;	12382318	C	G	Up_155bp	129-1	-	52062-52062
Chr03	Capana03g000828;	12382600	T	C	Down_129bp	129-1	-	52344-52344
Chr03	Capana03g000828;	12382804	CTC	C	Down_333bp	Qiemen	52818-52818	-
Chr03	Capana03g000828;	12382936	G	A	Down_465bp	Qiemen	52948-52948	-
Chr03	Capana03g000828;	12383251	G	A	Intron	Qiemen	53263-53263	-
Chr03	Capana03g000828;	12383604	C	T	Intron	Qiemen	53617-53617	-
Chr03	Capana03g000828;	12383674	A	C	Intron	129-1	-	53419-53419
Chr03	Capana03g000828;	12384073	C	T	Intron	129-1	-	53818-53818
Chr03	Capana03g000828;	12384088	A	AT	Intron	129-1	-	53833-53834
Chr03	Capana03g000828;	12384384	A	G	Exon	Qiemen	54397-54397	-
Chr03	Capana03g000828;	12384750	C	T	Intron	Qiemen	54763-54763	-
Chr03	Capana03g000828;	12384858	T	C	Intron	129-1	-	54604-54604
Chr03	Capana03g000828;	12384947	G	T	Intron	129-1	-	54693-54693
Chr03	Capana03g000828;	12385666	T	C	Intron	Qiemen	55679-55679	-
Chr03	Capana03g000828;	12385747	A	T	Intron	129-1	-	55493-55493
Chr03	Capana03g000828;	12385872	C	T	Intron	129-1	-	55618-55618
Chr03	Capana03g000828;	12385892	T	C	Intron	129-1	-	55638-55638
Chr03	Capana03g000828;	12385901	G	A	Intron	129-1	-	55647-55647
Chr03	Capana03g000828;	12385920	CAAC	C	Intron	Qiemen	55933-55933	-
Chr03	Capana03g000828;	12385955	G	A	Intron	Qiemen	55965-55965	-
Chr03	Capana03g000828;	12386231	T	G	Intron	129-1	-	55977-55977
Chr03	Capana03g000828;	12386312	A	C	Exon	Qiemen	56322-56322	-
Chr03	Capana03g000828;	12386898	C	T	Intron	Qiemen	56908-56908	-
Chr03	Capana03g000828;	12387039	G	C	Intron	129-1	-	56785-56785
Chr03	Capana03g000828;	12387222	A	G	Intron	129-1	-	56968-56968
Chr03	Capana03g000828;	12387286	CAT	C	Intron	129-1	-	57032-57032
Chr03	Capana03g000828;	12387913	T	C	Intron	129-1	-	57657-57657
Chr03	Capana03g000828;	12388353	C	T	Intron	Qiemen	58372-58372	-
Chr03	Capana03g000828;	12388590	A	T	Intron	Qiemen	58609-58609	-
Chr03	Capana03g000828;	12388596	T	TG	Intron	Qiemen	58615-58616	-
Chr03	Capana03g000828;	12388783	G	A	Intron	Qiemen	58803-58803	-
Chr03	Capana03g000828;	12389013	C	T	Intron	129-1	-	58766-58766
Chr03	Capana03g000828;	12389231	C	T	Intron	129-1	-	58984-58984
Chr03	Capana03g000828;	12389483	T	A	Intron	129-1	-	59236-59236
Chr03	Capana03g000828;	12389874	A	G	Intron	Qiemen	59920-59920	-
Chr03	Capana03g000828;	12390181	A	C	Up_2835bp	129-1	-	59960-59960
Chr03	Capana03g000828;	12390311	T	A	Up_2705bp	129-1	-	60090-60090
Chr03	Capana03g000828;	12390746	T	A	Up_2270bp	Qiemen	60792-60792	-
Chr03	Capana03g000828;	12392701	G	C	Up_315bp	Qiemen	62747-62747	-
Chr03	Capana03g000829;	12401903	G	T	Up_2949bp	Qiemen	80486-80486	-
Chr03	Capana03g000829;	12407538	A	C	Down_407bp	Qiemen	86131-86131	-
Chr03	Capana03g000829;	12407627	G	A	Down_496bp	Qiemen	86245-86245	-
Chr03	Capana03g000829;	12407739	GTATGACAAGACCGATATA	G	Down_608bp	129-1	-	86093-86093
Chr03	Capana03g000829;	12407844	T	TG	Down_713bp	129-1	-	86180-86181
Chr03	Capana03g000829;	12407907	C	T	Down_776bp	129-1	-	86244-86244
Chr03	Capana03g000829;	12408107	A	C	Down_976bp	129-1	-	86444-86444
Chr03	Capana03g000829;	12408244	G	A	Down_1113bp	129-1	-	86581-86581
Chr03	Capana03g000829;	12408303	G	A	Down_1172bp	Qiemen	86921-86921	-
Chr03	Capana03g000829;	12408744	G	C	Down_1613bp	Qiemen	87362-87362	-
Chr03	Capana03g000829;	12408933	TCT	T	Down_1802bp	Qiemen	87551-87551	-
Chr03	Capana03g000829;	12409203	GTG	G	Down_2072bp	Qiemen	87819-87819	-
Chr03	Capana03g000829;	12409323	A	G	Down_2192bp	Qiemen	87938-87938	-
Chr03	Capana03g000829;	12409356	T	A	Down_2225bp	Qiemen	87971-87971	-
Chr03	Capana03g000829;	12409362	GA	G	Down_2231bp	Qiemen	87977-87977	-
Chr03	Capana03g000829;	12409491	C	T	Down_2360bp	Qiemen	88105-88105	-
Chr03	Capana03g000829;	12409672	C	G	Down_2541bp	Qiemen	88286-88286	-
Chr03	Capana03g000830;	12411395	A	G	Up_2686bp	Qiemen	90010-90010	-
Chr03	Capana03g000830;	12412275	G	A	Up_1806bp	129-1	-	90614-90614
Chr03	Capana03g000830;	12412603	GTCATTGAATGG	G	Up_1478bp	Qiemen	91218-91218	-
Chr03	Capana03g000830;	12412944	C	T	Up_1137bp	Qiemen	91548-91548	-
Chr03	Capana03g000830;	12413337	ATT	A	Up_744bp	Qiemen	91941-91941	-
Chr03	Capana03g000830;	12413439	G	A	Up_642bp	129-1	-	91778-91778
Chr03	Capana03g000830;	12413443	G	A	Up_638bp	129-1	-	91782-91782
Chr03	Capana03g000830;	12413480	G	A	Up_601bp	129-1	-	91819-91819
Chr03	Capana03g000830;	12413492	A	G	Up_589bp	129-1	-	91831-91831
Chr03	Capana03g000830;	12413500	G	A	Up_581bp	129-1	-	91839-91839
Chr03	Capana03g000830;	12413548	T	C	Up_533bp	129-1	-	91887-91887
Chr03	Capana03g000830;	12413567	T	C	Up_514bp	129-1	-	91906-91906
Chr03	Capana03g000830;	12413571	C	A	Up_510bp	129-1	-	91910-91910
Chr03	Capana03g000830;	12413582	A	T	Up_499bp	129-1	-	91921-91921
Chr03	Capana03g000830;	12413601	C	T	Up_480bp	129-1	-	91940-91940
Chr03	Capana03g000830;	12413610	G	A	Up_471bp	129-1	-	91949-91949
Chr03	Capana03g000830;	12413614	A	G	Up_467bp	129-1	-	91953-91953
Chr03	Capana03g000830;	12413625	C	T	Up_456bp	129-1	-	91964-91964
Chr03	Capana03g000830;	12413630	G	A	Up_451bp	129-1	-	91969-91969
Chr03	Capana03g000830;	12413636	G	A	Up_445bp	129-1	-	91975-91975
Chr03	Capana03g000830;	12413661	G	C	Up_420bp	129-1	-	92000-92000
Chr03	Capana03g000830;	12413670	A	C	Up_411bp	129-1	-	92009-92009
Chr03	Capana03g000830;	12413673	G	A	Up_408bp	129-1	-	92012-92012
Chr03	Capana03g000830;	12413698	C	T	Up_383bp	129-1	-	92037-92037
Chr03	Capana03g000830;	12414014	ACTCAGACTGGT	A	Up_67bp	129-1	-	92353-92353
Chr03	Capana03g000831;	12424564	A	T	Up_1846bp	Qiemen	103215-103215	-
Chr03	Capana03g000831;	12426012	T	TT	Up_398bp	Qiemen	104663-104664	-
Chr03	Capana03g000831;	12426013	T	A	Up_397bp	129-1	-	104389-104389
Chr03	Capana03g000832;	12435625	G	A	Down_2185bp	129-1	-	114002-114002
Chr03	Capana03g000833;	12493274	A	ATGA	Exon	Qiemen	571447-571444	-
Chr03	Capana03g000833;	12493437	G	A	Down_42bp	Qiemen	571281-571281	-
Chr03	Capana03g000835;	12500692	A	G	Up_2748bp	Qiemen	563993-563993	-
Chr03	Capana03g000836;	12521262	CC	C	Intron	129-1	-	542877-542877
Chr03	Capana03g000836;	12523709	C	CCCTCAC	Exon	Qiemen	540631-540625	-
Chr03	Capana03g000836;	12525256	C	CA	Intron	Qiemen	539078-539077	-
Chr03	Capana03g000837;	12536494	C	T	Intron	Qiemen	527839-527839	-
Chr03	Capana03g000837;	12538680	G	A	Up_1552bp	Qiemen	525653-525653	-
Chr03	Capana03g000837;	12538785	G	A	Up_1447bp	Qiemen	525548-525548	-
Chr03	Capana03g000838;	12576771	G	A	Up_1870bp	Qiemen	488849-488849	-
Chr03	Capana03g000838;	12576944	G	T	Up_1697bp	Qiemen	488676-488676	-
Chr03	Capana03g000838;	12577145	G	T	Up_1496bp	Qiemen	488475-488475	-
Chr03	Capana03g000838;	12577460	G	A	Up_1181bp	Qiemen	488160-488160	-
Chr03	Capana03g000838;	12577608	C	T	Up_1033bp	Qiemen	488012-488012	-
Chr03	Capana03g000838;	12577669	A	AG	Up_972bp	Qiemen	487951-487950	-
Chr03	Capana03g000838;	12577890	A	G	Up_751bp	Qiemen	487729-487729	-
Chr03	Capana03g000838;	12577975	C	T	Up_666bp	Qiemen	487644-487644	-
Chr03	Capana03g000838;	12578794	G	A	Exon	Qiemen	486825-486825	-
Chr03	Capana03g000838;	12580110	A	G	Exon	Qiemen	485509-485509	-
Chr03	Capana03g000838;	12581061	C	T	Exon	Qiemen	484558-484558	-
Chr03	Capana03g000838;	12581311	C	G	Intron	Qiemen	484308-484308	-
Chr03	Capana03g000838;	12581326	G	T	Intron	Qiemen	484293-484293	-
Chr03	Capana03g000838;	12581404	C	T	Exon	Qiemen	484215-484215	-
Chr03	Capana03g000838;	12582700	T	C	Intron	Qiemen	482919-482919	-
Chr03	Capana03g000839;	12582905	C	A	Up_62bp	Qiemen	482714-482714	-
Chr03	Capana03g000839;	12584395	T	TTT	Intron	Qiemen	481224-481222	-
Chr03	Capana03g000839;	12584456	A	AA	Intron	Qiemen	481161-481160	-
Chr03	Capana03g000839;	12585169	C	T	Intron	Qiemen	480447-480447	-
Chr03	Capana03g000839;	12585352	A	C	Exon	Qiemen	480264-480264	-
Chr03	Capana03g000839;	12585613	G	T	Exon	Qiemen	480003-480003	-
Chr03	Capana03g000839;	12585988	G	T	Down_319bp	Qiemen	479628-479628	-
Chr03	Capana03g000839;	12586433	G	T	Down_764bp	Qiemen	479183-479183	-
Chr03	Capana03g000839;	12587854	C	G	Down_2185bp	Qiemen	477762-477762	-
Chr03	Capana03g000839;	12587938	T	G	Down_2269bp	Qiemen	477678-477678	-
Chr03	Capana03g000839;	12588536	C	T	Down_2867bp	Qiemen	477080-477080	-
Chr03	Capana03g000841;	12596181	T	C	Up_2523bp	Qiemen	469323-469323	-
Chr03	Capana03g000841;	12597084	C	T	Up_1620bp	Qiemen	468395-468395	-
Chr03	Capana03g000841;	12597297	A	C	Up_1407bp	Qiemen	468182-468182	-
Chr03	Capana03g000841;	12597637	C	T	Up_1067bp	Qiemen	467842-467842	-
Chr03	Capana03g000841;	12597686	C	T	Up_1018bp	Qiemen	467793-467793	-
Chr03	Capana03g000842;	12600978	C	CAGT	Intron	Qiemen	464503-464500	-
Chr03	Capana03g000842;	12601907	AAA	A	Up_2316bp	Qiemen	463571-463571	-
Chr03	Capana03g000842;	12602362	AA	A	Up_1861bp	Qiemen	463118-463118	-
Chr03	Capana03g000842;	12602392	T	A	Up_1831bp	Qiemen	463089-463089	-
Chr03	Capana03g000842;	12603087	A	AAA	Up_1136bp	Qiemen	462394-462392	-
Chr03	Capana03g000842;	12603377	A	G	Up_846bp	Qiemen	462102-462102	-
Chr03	Capana03g000842;	12603597	T	C	Up_626bp	Qiemen	461882-461882	-
Chr03	Capana03g000843;	12616795	TTCTTCTTTCTTATT	T	Up_2854bp	Qiemen	448612-448612	-
Chr03	Capana03g000843;	12617265	T	A	Up_2384bp	Qiemen	448156-448156	-
Chr03	Capana03g000843;	12617657	T	C	Up_1992bp	Qiemen	447772-447772	-
Chr03	Capana03g000843;	12618099	T	TTT	Up_1550bp	Qiemen	447330-447328	-
Chr03	Capana03g000843;	12618406	A	G	Up_1243bp	Qiemen	447021-447021	-
Chr03	Capana03g000843;	12619033	C	T	Up_616bp	Qiemen	446394-446394	-
Chr03	Capana03g000843;	12621973	G	T	Down_211bp	Qiemen	443454-443454	-
Chr03	Capana03g000844;	12625175	A	T	Up_1016bp	Qiemen	440246-440246	-
Chr03	Capana03g000844;	12625552	G	T	Up_639bp	Qiemen	439869-439869	-
Chr03	Capana03g000844;	12625747	A	G	Up_444bp	Qiemen	439674-439674	-
Chr03	Capana03g000844;	12625956	A	G	Up_235bp	Qiemen	439465-439465	-
Chr03	Capana03g000844;	12629284	T	C	Intron	Qiemen	436137-436137	-
Chr03	Capana03g000844;	12631157	G	A	Intron	Qiemen	434264-434264	-
Chr03	Capana03g000844;	12632068	G	T	Intron	Qiemen	433353-433353	-
Chr03	Capana03g000844;	12632190	G	A	Intron	Qiemen	433231-433231	-
Chr03	Capana03g000844;	12632406	T	C	Intron	Qiemen	433015-433015	-
Chr03	Capana03g000845;	12635147	A	ATATATA	Down_52bp	Qiemen	430274-430268	-
Chr03	Capana03g000845;	12636064	A	G	Intron	129-1	-	428616-428616
Chr03	Capana03g000845;	12636325	T	TGCT	Exon	129-1	-	428355-428352
Chr03	Capana03g000845;	12637290	A	G	Up_2203bp	129-1	-	427387-427387
Chr03	Capana03g000845;	12638000	A	G	Up_1493bp	Qiemen	427415-427415	-
Chr03	Capana03g000845;	12638097	TT	T	Up_1396bp	Qiemen	427318-427318	-
Chr03	Capana03g000845;	12638105	A	AT	Up_1388bp	Qiemen	427311-427310	-
Chr03	Capana03g000845;	12638127	ACCATATCATG	A	Up_1366bp	Qiemen	427288-427288	-
Chr03	Capana03g000845;	12638218	C	T	Up_1275bp	Qiemen	427207-427207	-
Chr03	Capana03g000845;	12638274	CT	C	Up_1219bp	Qiemen	427153-427153	-
Chr03	Capana03g000845;	12638867	A	G	Up_626bp	129-1	-	425818-425818
Chr03	Capana03g000845;	12639013	C	T	Up_480bp	129-1	-	425672-425672
Chr03	Capana03g000845;	12639031	T	C	Up_462bp	129-1	-	425654-425654
Chr03	Capana03g000845;	12639037	T	C	Up_456bp	129-1	-	425648-425648
Chr03	Capana03g000846;	12641044	A	AA	Up_2773bp	129-1	-	423633-423632
Chr03	Capana03g000846;	12643282	G	A	Up_535bp	129-1	-	421397-421397
Chr03	Capana03g000846;	12643696	G	C	Up_121bp	129-1	-	420983-420983
Chr03	Capana03g000846;	12644866	T	C	Exon	129-1	-	419813-419813
Chr03	Capana03g000846;	12644964	T	G	Exon	129-1	-	419715-419715
Chr03	Capana03g000846;	12645069	T	C	Exon	129-1	-	419610-419610
Chr03	Capana03g000846;	12645349	T	A	Down_90bp	129-1	-	419330-419330
Chr03	Capana03g000846;	12645637	T	C	Down_378bp	Qiemen	419789-419789	-
Chr03	Capana03g000847;	12646808	C	G	Down_593bp	129-1	-	417871-417871
Chr03	Capana03g000847;	12647339	G	A	Intron	129-1	-	417340-417340
Chr03	Capana03g000847;	12648496	C	A	Intron	129-1	-	416183-416183
Chr03	Capana03g000847;	12648497	A	G	Intron	129-1	-	416182-416182
Chr03	Capana03g000847;	12648502	C	A	Intron	129-1	-	416177-416177
Chr03	Capana03g000847;	12648712	G	A	Intron	Qiemen	416714-416714	-
Chr03	Capana03g000847;	12648721	T	TA	Intron	Qiemen	416705-416704	-
Chr03	Capana03g000847;	12648741	C	A	Intron	Qiemen	416684-416684	-
Chr03	Capana03g000847;	12648823	C	T	Intron	Qiemen	416602-416602	-
Chr03	Capana03g000847;	12648862	C	CA	Intron	Qiemen	416563-416562	-
Chr03	Capana03g000847;	12648864	TA	T	Intron	Qiemen	416560-416560	-
Chr03	Capana03g000847;	12648867	T	C	Intron	Qiemen	416558-416558	-
Chr03	Capana03g000847;	12648880	G	T	Intron	Qiemen	416545-416545	-
Chr03	Capana03g000847;	12648882	C	T	Intron	Qiemen	416543-416543	-
Chr03	Capana03g000847;	12650331	AA	A	Intron	129-1	-	414986-414986
Chr03	Capana03g000847;	12653838	C	A	Intron	129-1	-	411480-411480
Chr03	Capana03g000847;	12654121	CAT	C	Intron	129-1	-	411197-411197
Chr03	Capana03g000847;	12654705	C	T	Intron	129-1	-	410613-410613
Chr03	Capana03g000847;	12656155	G	A	Intron	129-1	-	409163-409163
Chr03	Capana03g000847;	12657992	A	AGGCCTAAATGTCCCTTTTTA	Intron	129-1	-	407180-407160
Chr03	Capana03g000847;	12658813	A	G	Intron	129-1	-	406339-406339
Chr03	Capana03g000847;	12659104	T	C	Intron	129-1	-	406048-406048
Chr03	Capana03g000847;	12659620	C	G	Intron	129-1	-	405532-405532
Chr03	Capana03g000847;	12660233	A	AA	Intron	129-1	-	404919-404918
Chr03	Capana03g000847;	12660235	G	A	Intron	129-1	-	404916-404916
Chr03	Capana03g000847;	12661112	C	A	Intron	129-1	-	404039-404039
Chr03	Capana03g000847;	12661854	T	C	Intron	129-1	-	403297-403297
Chr03	Capana03g000847;	12664308	T	C	Intron	129-1	-	400843-400843
Chr03	Capana03g000847;	12665841	G	GAG	Up_2348bp	129-1	-	399310-399308
Chr03	Capana03g000847;	12665972	G	A	Up_2217bp	129-1	-	399177-399177
Chr03	Capana03g000847;	12666127	A	G	Up_2062bp	129-1	-	399022-399022
Chr03	Capana03g000847;	12666181	G	C	Up_2008bp	129-1	-	398968-398968
Chr03	Capana03g000847;	12666481	G	C	Up_1708bp	129-1	-	398668-398668
Chr03	Capana03g000848;	12689573	C	T	Up_726bp	Qiemen	375908-375908	-
Chr03	Capana03g000848;	12689624	G	A	Up_675bp	Qiemen	375857-375857	-
Chr03	Capana03g000848;	12689631	C	CT	Up_668bp	Qiemen	375850-375849	-
Chr03	Capana03g000848;	12689745	T	C	Up_554bp	Qiemen	375735-375735	-
Chr03	Capana03g000848;	12689779	C	T	Up_520bp	Qiemen	375701-375701	-
Chr03	Capana03g000848;	12689794	C	T	Up_505bp	Qiemen	375686-375686	-
Chr03	Capana03g000848;	12689814	C	A	Up_485bp	Qiemen	375666-375666	-
Chr03	Capana03g000848;	12689873	A	G	Up_426bp	129-1	-	375457-375457
Chr03	Capana03g000848;	12689897	T	C	Up_402bp	129-1	-	375433-375433
Chr03	Capana03g000848;	12689996	TA	T	Up_303bp	129-1	-	375334-375334
Chr03	Capana03g000848;	12689998	A	T	Up_301bp	129-1	-	375333-375333
Chr03	Capana03g000848;	12690190	T	C	Up_109bp	129-1	-	375141-375141
Chr03	Capana03g000848;	12690258	TA	T	Up_41bp	129-1	-	375073-375073
Chr03	Capana03g000848;	12692348	C	T	Intron	129-1	-	372983-372983
Chr03	Capana03g000848;	12696501	C	T	Intron	129-1	-	368793-368793
Chr03	Capana03g000848;	12697046	A	T	Intron	Qiemen	368396-368396	-
Chr03	Capana03g000848;	12704173	C	T	Down_2906bp	129-1	-	361122-361122
Chr03	Capana03g000849;	12707148	A	C	Up_2745bp	Qiemen	358309-358309	-
Chr03	Capana03g000849;	12707224	C	A	Up_2669bp	Qiemen	358233-358233	-
Chr03	Capana03g000849;	12707382	G	A	Up_2511bp	Qiemen	358075-358075	-
Chr03	Capana03g000849;	12707391	G	A	Up_2502bp	Qiemen	358066-358066	-
Chr03	Capana03g000849;	12707453	T	A	Up_2440bp	Qiemen	358004-358004	-
Chr03	Capana03g000849;	12707670	A	G	Up_2223bp	Qiemen	357787-357787	-
Chr03	Capana03g000849;	12707702	G	GT	Up_2191bp	Qiemen	357755-357754	-
Chr03	Capana03g000849;	12708072	T	C	Up_1821bp	Qiemen	357384-357384	-
Chr03	Capana03g000849;	12712369	G	C	Down_1016bp	Qiemen	353087-353087	-
Chr03	Capana03g000849;	12712432	T	G	Down_1079bp	Qiemen	353024-353024	-
Chr03	Capana03g000849;	12712440	A	AT	Down_1087bp	Qiemen	353016-353015	-
Chr03	Capana03g000849;	12712544	C	T	Down_1191bp	Qiemen	352911-352911	-
Chr03	Capana03g000849;	12712600	A	T	Down_1247bp	Qiemen	352855-352855	-
Chr03	Capana03g000849;	12712601	A	G	Down_1248bp	Qiemen	352854-352854	-
Chr03	Capana03g000849;	12712602	G	A	Down_1249bp	Qiemen	352853-352853	-
Chr03	Capana03g000849;	12712608	A	G	Down_1255bp	Qiemen	352847-352847	-
Chr03	Capana03g000849;	12712610	G	A	Down_1257bp	Qiemen	352845-352845	-
Chr03	Capana03g000849;	12712612	G	A	Down_1259bp	Qiemen	352843-352843	-
Chr03	Capana03g000849;	12712614	A	G	Down_1261bp	Qiemen	352841-352841	-
Chr03	Capana03g000849;	12712620	C	CT	Down_1267bp	Qiemen	352835-352834	-
Chr03	Capana03g000849;	12712621	A	AG	Down_1268bp	Qiemen	352833-352832	-
Chr03	Capana03g000849;	12712626	T	C	Down_1273bp	Qiemen	352827-352827	-
Chr03	Capana03g000849;	12712631	T	TG	Down_1278bp	Qiemen	352822-352821	-
Chr03	Capana03g000849;	12712637	C	T	Down_1284bp	Qiemen	352815-352815	-
Chr03	Capana03g000849;	12712638	CT	C	Down_1285bp	Qiemen	352814-352814	-
Chr03	Capana03g000849;	12712645	G	T	Down_1292bp	Qiemen	352808-352808	-
Chr03	Capana03g000849;	12712648	C	G	Down_1295bp	Qiemen	352805-352805	-
Chr03	Capana03g000849;	12712653	C	T	Down_1300bp	Qiemen	352800-352800	-
Chr03	Capana03g000849;	12712657	TA	T	Down_1304bp	Qiemen	352796-352796	-
Chr03	Capana03g000849;	12712661	A	ATG	Down_1308bp	Qiemen	352793-352791	-
Chr03	Capana03g000849;	12712663	T	TA	Down_1310bp	Qiemen	352789-352788	-
Chr03	Capana03g000849;	12712692	C	T	Down_1339bp	Qiemen	352759-352759	-
Chr03	Capana03g000849;	12712693	G	T	Down_1340bp	129-1	-	352601-352601
Chr03	Capana03g000849;	12712779	A	T	Down_1426bp	Qiemen	352672-352672	-
Chr03	Capana03g000850;	12716338	CAACATATTTGTATGGCAACATATATGGCAC	C	Down_841bp	Qiemen	349091-349091	-
Chr03	Capana03g000851;	12720769	C	CTC	Up_1245bp	Qiemen	344691-344689	-
Chr03	Capana03g000852;	12726817	T	A	Intron	Qiemen	338641-338641	-
Chr03	Capana03g000853;	12729755	G	A	Down_262bp	Qiemen	335703-335703	-
Chr03	Capana03g000853;	12731859	C	T	Exon	Qiemen	333599-333599	-
Chr03	Capana03g000854;	12746969	C	A	Up_2693bp	Qiemen	318707-318707	-
Chr03	Capana03g000854;	12747119	G	A	Up_2543bp	Qiemen	318557-318557	-
Chr03	Capana03g000854;	12747207	C	T	Up_2455bp	Qiemen	318469-318469	-
Chr03	Capana03g000854;	12747461	A	G	Up_2201bp	Qiemen	318215-318215	-
Chr03	Capana03g000854;	12747560	T	C	Up_2102bp	Qiemen	318116-318116	-
Chr03	Capana03g000854;	12747677	A	AG	Up_1985bp	129-1	-	317762-317761
Chr03	Capana03g000854;	12747739	T	G	Up_1923bp	Qiemen	317938-317938	-
Chr03	Capana03g000854;	12747885	A	T	Up_1777bp	Qiemen	317792-317792	-
Chr03	Capana03g000854;	12747889	C	A	Up_1773bp	Qiemen	317788-317788	-
Chr03	Capana03g000854;	12747924	A	T	Up_1738bp	Qiemen	317753-317753	-
Chr03	Capana03g000854;	12748060	A	G	Up_1602bp	Qiemen	317617-317617	-
Chr03	Capana03g000854;	12748120	A	T	Up_1542bp	Qiemen	317557-317557	-
Chr03	Capana03g000854;	12748147	A	G	Up_1515bp	Qiemen	317530-317530	-
Chr03	Capana03g000854;	12748167	G	A	Up_1495bp	Qiemen	317510-317510	-
Chr03	Capana03g000854;	12748213	A	T	Up_1449bp	Qiemen	317464-317464	-
Chr03	Capana03g000854;	12748356	A	G	Up_1306bp	Qiemen	317321-317321	-
Chr03	Capana03g000854;	12748893	T	TT	Up_769bp	Qiemen	316784-316783	-
Chr03	Capana03g000854;	12748955	TA	T	Up_707bp	Qiemen	316721-316721	-
Chr03	Capana03g000854;	12749063	C	A	Up_599bp	Qiemen	316614-316614	-
Chr03	Capana03g000854;	12749066	T	A	Up_596bp	Qiemen	316611-316611	-
Chr03	Capana03g000854;	12749067	A	T	Up_595bp	Qiemen	316610-316610	-
Chr03	Capana03g000854;	12749068	A	T	Up_594bp	Qiemen	316609-316609	-
Chr03	Capana03g000854;	12750297	T	G	Intron	Qiemen	315380-315380	-
Chr03	Capana03g000854;	12750345	T	C	Intron	Qiemen	315332-315332	-
Chr03	Capana03g000854;	12751630	C	A	Intron	Qiemen	314047-314047	-
Chr03	Capana03g000854;	12752111	G	C	Intron	Qiemen	313566-313566	-
Chr03	Capana03g000854;	12752165	C	CCGCCCC	Intron	Qiemen	313512-313506	-
Chr03	Capana03g000854;	12752932	C	CAAAAGCC	Intron	Qiemen	312708-312701	-
Chr03	Capana03g000854;	12753626	T	G	Exon	Qiemen	312007-312007	-
Chr03	Capana03g000854;	12756681	C	A	Intron	Qiemen	308952-308952	-
Chr03	Capana03g000854;	12757084	C	G	Exon	Qiemen	308549-308549	-
Chr03	Capana03g000854;	12757523	C	G	Intron	Qiemen	308110-308110	-
Chr03	Capana03g000854;	12758490	G	A	Exon	Qiemen	307143-307143	-
Chr03	Capana03g000854;	12758644	T	A	Exon	Qiemen	306989-306989	-
Chr03	Capana03g000854;	12758826	C	A	Exon	Qiemen	306807-306807	-
Chr03	Capana03g000855;	12759925	A	G	Intron	Qiemen	305708-305708	-
Chr03	Capana03g000855;	12759959	C	T	Intron	Qiemen	305674-305674	-
Chr03	Capana03g000855;	12760101	A	C	Intron	Qiemen	305532-305532	-
Chr03	Capana03g000855;	12760162	A	G	Intron	Qiemen	305471-305471	-
Chr03	Capana03g000855;	12760313	A	G	Intron	Qiemen	305320-305320	-
Chr03	Capana03g000855;	12760408	C	A	Intron	Qiemen	305225-305225	-
Chr03	Capana03g000855;	12760617	C	T	Exon	Qiemen	305016-305016	-
Chr03	Capana03g000855;	12760717	C	T	Intron	Qiemen	304916-304916	-
Chr03	Capana03g000855;	12760888	C	A	Intron	Qiemen	304745-304745	-
Chr03	Capana03g000855;	12761987	C	CA	Intron	129-1	-	303735-303734
Chr03	Capana03g000855;	12761988	C	CA	Intron	129-1	-	303733-303732
Chr03	Capana03g000855;	12761989	C	CA	Intron	129-1	-	303731-303730
Chr03	Capana03g000855;	12762072	G	A	Intron	Qiemen	303910-303910	-
Chr03	Capana03g000855;	12762106	C	A	Intron	Qiemen	303876-303876	-
Chr03	Capana03g000855;	12762331	T	C	Intron	Qiemen	303651-303651	-
Chr03	Capana03g000855;	12762366	A	C	Intron	Qiemen	303616-303616	-
Chr03	Capana03g000855;	12762696	G	C	Intron	Qiemen	303286-303286	-
Chr03	Capana03g000855;	12763476	C	A	Intron	Qiemen	302506-302506	-
Chr03	Capana03g000855;	12764640	A	G	Exon	Qiemen	301342-301342	-
Chr03	Capana03g000855;	12765758	T	C	Intron	Qiemen	300224-300224	-
Chr03	Capana03g000855;	12766797	A	C	Exon	Qiemen	299185-299185	-
Chr03	Capana03g000855;	12766971	G	T	Intron	Qiemen	299011-299011	-
Chr03	Capana03g000855;	12767600	AT	A	Intron	Qiemen	298382-298382	-
Chr03	Capana03g000855;	12767711	G	A	Intron	Qiemen	298272-298272	-
Chr03	Capana03g000855;	12767771	A	AAA	Intron	Qiemen	298212-298210	-
Chr03	Capana03g000855;	12767837	A	G	Intron	Qiemen	298144-298144	-
Chr03	Capana03g000855;	12768165	C	T	Intron	Qiemen	297816-297816	-
Chr03	Capana03g000855;	12768179	T	A	Intron	Qiemen	297802-297802	-
Chr03	Capana03g000855;	12768380	A	G	Intron	Qiemen	297601-297601	-
Chr03	Capana03g000855;	12768581	T	C	Exon	Qiemen	297400-297400	-
Chr03	Capana03g000855;	12768691	AA	A	Intron	Qiemen	297290-297290	-
Chr03	Capana03g000855;	12769543	T	C	Intron	Qiemen	296439-296439	-
Chr03	Capana03g000855;	12770516	A	G	Intron	Qiemen	295466-295466	-
Chr03	Capana03g000855;	12771356	C	T	Intron	Qiemen	294626-294626	-
Chr03	Capana03g000855;	12771391	T	TACAG	Intron	Qiemen	294591-294587	-
Chr03	Capana03g000855;	12771610	AT	A	Intron	Qiemen	294368-294368	-
Chr03	Capana03g000855;	12771613	C	G	Intron	Qiemen	294366-294366	-
Chr03	Capana03g000855;	12771614	C	G	Intron	Qiemen	294365-294365	-
Chr03	Capana03g000855;	12771615	C	G	Intron	Qiemen	294364-294364	-
Chr03	Capana03g000855;	12771994	T	A	Intron	Qiemen	293985-293985	-
Chr03	Capana03g000855;	12772271	T	C	Intron	Qiemen	293708-293708	-
Chr03	Capana03g000855;	12772372	TTGA	T	Intron	Qiemen	293607-293607	-
Chr03	Capana03g000855;	12772557	G	A	Intron	Qiemen	293425-293425	-
Chr03	Capana03g000855;	12772826	A	G	Intron	Qiemen	293156-293156	-
Chr03	Capana03g000855;	12773327	A	AA	Intron	Qiemen	292655-292654	-
Chr03	Capana03g000855;	12773654	C	A	Intron	Qiemen	292327-292327	-
Chr03	Capana03g000855;	12773668	C	T	Intron	Qiemen	292313-292313	-
Chr03	Capana03g000855;	12774079	T	A	Intron	Qiemen	291902-291902	-
Chr03	Capana03g000855;	12774080	A	C	Intron	Qiemen	291901-291901	-
Chr03	Capana03g000855;	12774129	A	G	Intron	Qiemen	291852-291852	-
Chr03	Capana03g000855;	12774144	C	T	Intron	Qiemen	291837-291837	-
Chr03	Capana03g000855;	12774453	A	G	Intron	Qiemen	291528-291528	-
Chr03	Capana03g000855;	12774482	A	G	Intron	Qiemen	291499-291499	-
Chr03	Capana03g000855;	12774928	A	G	Intron	Qiemen	291053-291053	-
Chr03	Capana03g000855;	12775310	A	G	Intron	Qiemen	290671-290671	-
Chr03	Capana03g000855;	12775395	T	C	Intron	Qiemen	290586-290586	-
Chr03	Capana03g000855;	12776025	C	CTGC	Intron	Qiemen	289956-289953	-
Chr03	Capana03g000855;	12776494	A	AGA	Up_2743bp	Qiemen	289484-289482	-
Chr03	Capana03g000855;	12776972	C	T	Up_2265bp	Qiemen	289004-289004	-
Chr03	Capana03g000855;	12777069	T	C	Up_2168bp	Qiemen	288907-288907	-
Chr03	Capana03g000855;	12777240	T	C	Up_1997bp	Qiemen	288736-288736	-
Chr03	Capana03g000855;	12777355	G	A	Up_1882bp	Qiemen	288621-288621	-
Chr03	Capana03g000855;	12777358	T	A	Up_1879bp	Qiemen	288618-288618	-
Chr03	Capana03g000856;	12777760	C	T	Down_194bp	Qiemen	287990-287990	-
Chr03	Capana03g000856;	12777803	C	T	Down_237bp	Qiemen	287947-287947	-
Chr03	Capana03g000856;	12777805	A	G	Down_239bp	Qiemen	287945-287945	-
Chr03	Capana03g000856;	12778281	G	A	Down_715bp	Qiemen	287451-287451	-
Chr03	Capana03g000856;	12778310	C	A	Down_744bp	129-1	-	287165-287165
Chr03	Capana03g000856;	12778581	TTA	T	Down_1015bp	Qiemen	287168-287168	-
Chr03	Capana03g000856;	12778688	G	A	Down_1122bp	Qiemen	287063-287063	-
Chr03	Capana03g000856;	12779165	GATGGACATGTATAGGCTAAAACTA	G	Down_1599bp	Qiemen	286586-286586	-
Chr03	Capana03g000856;	12779593	G	A	Down_2027bp	Qiemen	286182-286182	-
Chr03	Capana03g000856;	12779838	T	C	Down_2272bp	Qiemen	285937-285937	-
Chr03	Capana03g000856;	12779981	C	A	Down_2415bp	Qiemen	285794-285794	-
Chr03	Capana03g000856;	12780393	C	G	Down_2827bp	Qiemen	285382-285382	-
Chr03	Capana03g000856;	12780418	G	C	Down_2852bp	Qiemen	285357-285357	-
Chr03	Capana03g000856;	12780455	T	A	Down_2889bp	Qiemen	285320-285320	-
Chr03	Capana03g000856;	12780847	T	TTGT	Exon	Qiemen	284928-284925	-
Chr03	Capana03g000856;	12781043	A	AA	Up_2911bp	Qiemen	284729-284728	-
Chr03	Capana03g000856;	12781309	C	A	Up_2645bp	Qiemen	284462-284462	-
Chr03	Capana03g000856;	12781592	A	C	Up_2362bp	Qiemen	284179-284179	-
Chr03	Capana03g000856;	12781620	G	A	Up_2334bp	Qiemen	284151-284151	-
Chr03	Capana03g000856;	12781975	T	A	Up_1979bp	Qiemen	283796-283796	-
Chr03	Capana03g000856;	12781995	T	C	Up_1959bp	Qiemen	283776-283776	-
Chr03	Capana03g000856;	12782083	T	C	Up_1871bp	Qiemen	283688-283688	-
Chr03	Capana03g000856;	12782094	A	ACAACTC	Up_1860bp	Qiemen	283677-283671	-
Chr03	Capana03g000856;	12782227	G	A	Up_1727bp	Qiemen	283538-283538	-
Chr03	Capana03g000856;	12782397	G	GAATG	Up_1557bp	Qiemen	283368-283364	-
Chr03	Capana03g000856;	12782466	C	A	Up_1488bp	Qiemen	283295-283295	-
Chr03	Capana03g000856;	12782718	C	CTACCACATAC	Up_1236bp	Qiemen	283043-283033	-
Chr03	Capana03g000856;	12783099	A	C	Up_855bp	Qiemen	282652-282652	-
Chr03	Capana03g000856;	12783157	AT	A	Up_797bp	Qiemen	282594-282594	-
Chr03	Capana03g000856;	12783507	C	A	Up_447bp	Qiemen	282245-282245	-
Chr03	Capana03g000856;	12783665	G	C	Up_289bp	Qiemen	282087-282087	-
Chr03	Capana03g000856;	12783675	A	T	Up_279bp	Qiemen	282077-282077	-
Chr03	Capana03g000857;	12784093	G	T	Up_2274bp	Qiemen	281659-281659	-
Chr03	Capana03g000857;	12784094	T	A	Up_2273bp	Qiemen	281658-281658	-
Chr03	Capana03g000857;	12784161	A	G	Up_2206bp	Qiemen	281591-281591	-
Chr03	Capana03g000857;	12784220	C	T	Up_2147bp	Qiemen	281532-281532	-
Chr03	Capana03g000857;	12784251	G	A	Up_2116bp	Qiemen	281501-281501	-
Chr03	Capana03g000857;	12784279	G	A	Up_2088bp	Qiemen	281473-281473	-
Chr03	Capana03g000857;	12784356	A	G	Up_2011bp	Qiemen	281396-281396	-
Chr03	Capana03g000857;	12784447	G	A	Up_1920bp	Qiemen	281305-281305	-
Chr03	Capana03g000857;	12784468	A	G	Up_1899bp	Qiemen	281284-281284	-
Chr03	Capana03g000857;	12784686	G	C	Up_1681bp	Qiemen	281066-281066	-
Chr03	Capana03g000857;	12784698	A	C	Up_1669bp	Qiemen	281054-281054	-
Chr03	Capana03g000857;	12784728	G	C	Up_1639bp	Qiemen	281024-281024	-
Chr03	Capana03g000857;	12785105	A	G	Up_1262bp	Qiemen	280647-280647	-
Chr03	Capana03g000857;	12785181	C	T	Up_1186bp	Qiemen	280571-280571	-
Chr03	Capana03g000857;	12785596	C	A	Up_771bp	Qiemen	280156-280156	-
Chr03	Capana03g000857;	12785601	G	A	Up_766bp	Qiemen	280151-280151	-
Chr03	Capana03g000857;	12786272	A	G	Up_95bp	Qiemen	279961-279961	-
Chr03	Capana03g000857;	12787375	AAGA	A	Intron	Qiemen	278858-278858	-
Chr03	Capana03g000857;	12787436	C	G	Intron	Qiemen	278800-278800	-
Chr03	Capana03g000857;	12789904	T	C	Down_1089bp	Qiemen	276332-276332	-
Chr03	Capana03g000857;	12790049	G	A	Down_1234bp	Qiemen	276187-276187	-
Chr03	Capana03g000857;	12790059	G	GT	Down_1244bp	Qiemen	276177-276176	-
Chr03	Capana03g000857;	12790094	C	T	Down_1279bp	129-1	-	275839-275839
Chr03	Capana03g000857;	12790551	TT	T	Down_1736bp	Qiemen	275684-275684	-
Chr03	Capana03g000857;	12790633	G	A	Down_1818bp	Qiemen	275603-275603	-
Chr03	Capana03g000857;	12790670	T	C	Down_1855bp	Qiemen	275566-275566	-
Chr03	Capana03g000857;	12790712	AG	A	Down_1897bp	Qiemen	275524-275524	-
Chr03	Capana03g000857;	12790747	A	T	Down_1932bp	Qiemen	275490-275490	-
Chr03	Capana03g000857;	12790814	A	C	Down_1999bp	Qiemen	275423-275423	-
Chr03	Capana03g000857;	12791294	AAA	A	Down_2479bp	Qiemen	274943-274943	-
Chr03	Capana03g000857;	12791320	T	G	Down_2505bp	Qiemen	274919-274919	-
Chr03	Capana03g000857;	12791518	T	G	Down_2703bp	Qiemen	274721-274721	-
Chr03	Capana03g000857;	12791761	G	A	Down_2946bp	Qiemen	274478-274478	-
Chr03	Capana03g000857;	12791804	G	T	Down_2989bp	Qiemen	274435-274435	-
Chr03	Capana03g000857;	12791807	G	A	Down_2992bp	Qiemen	274432-274432	-
Chr03	Capana03g000859;	12810791	T	C	Up_2788bp	129-1	-	255142-255142
Chr03	Capana03g000861;	12822536	T	C	Intron	129-1	-	243416-243416
Chr03	Capana03g000861;	12822681	G	A	Intron	Qiemen	243577-243577	-
Chr03	Capana03g000861;	12823502	AGGA	A	Exon	129-1	-	242450-242450
Chr03	Capana03g000861;	12823593	A	G	Exon	129-1	-	242362-242362
Chr03	Capana03g000861;	12823862	G	C	Up_216bp	129-1	-	242078-242078
Chr03	Capana03g000864;	12846403	A	T	Down_601bp	Qiemen	2101774-2101774	-
Chr03	Capana03g000864;	12846670	C	T	Down_868bp	Qiemen	2101507-2101507	-
Chr03	Capana03g000864;	12846787	A	AA	Down_985bp	Qiemen	2101390-2101389	-
Chr03	Capana03g000864;	12848022	C	T	Down_2220bp	129-1	-	2099814-2099814
Chr03	Capana03g000864;	12848484	T	C	Down_2682bp	Qiemen	2099678-2099678	-
Chr03	Capana03g000864;	12850933	G	A	Up_2479bp	Qiemen	2097229-2097229	-
Chr03	Capana03g000864;	12851130	T	C	Up_2282bp	Qiemen	2097032-2097032	-
Chr03	Capana03g000864;	12851561	C	A	Up_1851bp	Qiemen	2096601-2096601	-
Chr03	Capana03g000864;	12851664	T	C	Up_1748bp	Qiemen	2096498-2096498	-
Chr03	Capana03g000864;	12851698	T	G	Up_1714bp	Qiemen	2096464-2096464	-
Chr03	Capana03g000864;	12851701	TA	T	Up_1711bp	Qiemen	2096461-2096461	-
Chr03	Capana03g000864;	12851706	TA	T	Up_1706bp	Qiemen	2096457-2096457	-
Chr03	Capana03g000864;	12851728	T	A	Up_1684bp	Qiemen	2096436-2096436	-
Chr03	Capana03g000864;	12851762	CAT	C	Up_1650bp	Qiemen	2096402-2096402	-
Chr03	Capana03g000864;	12851860	C	T	Up_1552bp	Qiemen	2096306-2096306	-
Chr03	Capana03g000864;	12851870	G	A	Up_1542bp	Qiemen	2096296-2096296	-
Chr03	Capana03g000864;	12851922	T	TT	Up_1490bp	Qiemen	2096244-2096243	-
Chr03	Capana03g000864;	12852288	T	C	Up_1124bp	Qiemen	2095877-2095877	-
Chr03	Capana03g000864;	12852570	G	GTC	Up_842bp	Qiemen	2095595-2095593	-
Chr03	Capana03g000864;	12852696	A	T	Up_716bp	Qiemen	2095467-2095467	-
Chr03	Capana03g000864;	12852836	C	G	Up_576bp	Qiemen	2095327-2095327	-
Chr03	Capana03g000864;	12853032	A	G	Up_380bp	Qiemen	2095131-2095131	-
Chr03	Capana03g000864;	12853072	G	A	Up_340bp	Qiemen	2095091-2095091	-
Chr03	Capana03g000864;	12853154	G	A	Up_258bp	Qiemen	2095009-2095009	-
Chr03	Capana03g000864;	12853157	G	A	Up_255bp	Qiemen	2095006-2095006	-
Chr03	Capana03g000864;	12853177	G	A	Up_235bp	Qiemen	2094986-2094986	-
Chr03	Capana03g000864;	12853362	C	T	Up_50bp	Qiemen	2094801-2094801	-
Chr03	Capana03g000865;	12873916	G	T	Down_104bp	Qiemen	2074008-2074008	-
Chr03	Capana03g000865;	12873957	A	T	Down_145bp	Qiemen	2073967-2073967	-
Chr03	Capana03g000865;	12874070	T	C	Down_258bp	Qiemen	2073854-2073854	-
Chr03	Capana03g000865;	12874078	TAAAAAA	T	Down_266bp	Qiemen	2073846-2073846	-
Chr03	Capana03g000865;	12874094	AA	A	Down_282bp	129-1	-	2073483-2073483
Chr03	Capana03g000865;	12874255	C	T	Down_443bp	Qiemen	2073675-2073675	-
Chr03	Capana03g000865;	12874307	T	C	Down_495bp	Qiemen	2073623-2073623	-
Chr03	Capana03g000865;	12874321	G	C	Down_509bp	Qiemen	2073609-2073609	-
Chr03	Capana03g000865;	12874324	C	T	Down_512bp	Qiemen	2073606-2073606	-
Chr03	Capana03g000865;	12874360	G	A	Down_548bp	Qiemen	2073570-2073570	-
Chr03	Capana03g000865;	12874368	A	G	Down_556bp	Qiemen	2073562-2073562	-
Chr03	Capana03g000865;	12874484	G	A	Down_672bp	Qiemen	2073446-2073446	-
Chr03	Capana03g000865;	12874487	C	T	Down_675bp	Qiemen	2073443-2073443	-
Chr03	Capana03g000865;	12874518	G	C	Down_706bp	Qiemen	2073412-2073412	-
Chr03	Capana03g000865;	12874565	G	A	Down_753bp	Qiemen	2073365-2073365	-
Chr03	Capana03g000865;	12874584	G	A	Down_772bp	Qiemen	2073346-2073346	-
Chr03	Capana03g000865;	12874676	G	A	Down_864bp	Qiemen	2073254-2073254	-
Chr03	Capana03g000865;	12874683	CAT	C	Down_871bp	Qiemen	2073247-2073247	-
Chr03	Capana03g000865;	12874757	T	C	Down_945bp	Qiemen	2073175-2073175	-
Chr03	Capana03g000865;	12875411	T	C	Down_1599bp	Qiemen	2072521-2072521	-
Chr03	Capana03g000865;	12875449	A	G	Down_1637bp	Qiemen	2072483-2072483	-
Chr03	Capana03g000865;	12875528	A	C	Down_1716bp	Qiemen	2072404-2072404	-
Chr03	Capana03g000865;	12875583	A	C	Down_1771bp	Qiemen	2072349-2072349	-
Chr03	Capana03g000865;	12875626	C	A	Down_1814bp	Qiemen	2072306-2072306	-
Chr03	Capana03g000865;	12875653	C	T	Down_1841bp	Qiemen	2072279-2072279	-
Chr03	Capana03g000865;	12875747	A	T	Down_1935bp	Qiemen	2072185-2072185	-
Chr03	Capana03g000865;	12875982	A	T	Down_2170bp	Qiemen	2071950-2071950	-
Chr03	Capana03g000865;	12876403	G	T	Down_2591bp	Qiemen	2071529-2071529	-
Chr03	Capana03g000865;	12876721	C	A	Down_2909bp	Qiemen	2071211-2071211	-
Chr03	Capana03g000865;	12876963	T	C	Exon	Qiemen	2070969-2070969	-
Chr03	Capana03g000865;	12878337	G	A	Up_2558bp	Qiemen	2069595-2069595	-
Chr03	Capana03g000865;	12878702	A	G	Up_2193bp	129-1	-	2068839-2068839
Chr03	Capana03g000865;	12878837	A	G	Up_2058bp	Qiemen	2069095-2069095	-
Chr03	Capana03g000867;	12888550	T	A	Down_2427bp	Qiemen	2059333-2059333	-
Chr03	Capana03g000868;	12889493	G	A	Down_2379bp	129-1	-	2057999-2057999
Chr03	Capana03g000868;	12893259	CGAGTA	C	Intron	129-1	-	2054234-2054234
Chr03	Capana03g000868;	12893972	A	G	Up_2547bp	Qiemen	2053912-2053912	-
Chr03	Capana03g000868;	12894340	A	G	Up_2179bp	Qiemen	2053544-2053544	-
Chr03	Capana03g000868;	12894343	C	T	Up_2176bp	Qiemen	2053541-2053541	-
Chr03	Capana03g000868;	12895767	A	G	Up_752bp	Qiemen	2052117-2052117	-
Chr03	Capana03g000868;	12895921	G	T	Up_598bp	Qiemen	2051963-2051963	-
Chr03	Capana03g000868;	12895932	G	A	Up_587bp	Qiemen	2051952-2051952	-
Chr03	Capana03g000868;	12896323	G	A	Up_196bp	Qiemen	2051561-2051561	-
Chr03	Capana03g000870;	12904781	G	C	Down_2bp	Qiemen	2043267-2043267	-
Chr03	Capana03g000870;	12905195	A	G	Down_416bp	Qiemen	2042853-2042853	-
Chr03	Capana03g000870;	12905541	G	T	Down_762bp	Qiemen	2042507-2042507	-
Chr03	Capana03g000870;	12906178	A	AT	Down_1399bp	129-1	-	2041402-2041401
Chr03	Capana03g000870;	12906179	A	AT	Down_1400bp	Qiemen	2041828-2041827	-
Chr03	Capana03g000870;	12906345	A	T	Down_1566bp	Qiemen	2041632-2041632	-
Chr03	Capana03g000870;	12907043	A	G	Down_2264bp	Qiemen	2040934-2040934	-
Chr03	Capana03g000870;	12910864	A	G	Up_1445bp	Qiemen	2037113-2037113	-
Chr03	Capana03g000870;	12911620	ACT	A	Up_689bp	Qiemen	2036357-2036357	-
Chr03	Capana03g000870;	12911939	G	A	Up_370bp	Qiemen	2036040-2036040	-
Chr03	Capana03g000870;	12911970	A	C	Up_339bp	Qiemen	2036009-2036009	-
Chr03	Capana03g000870;	12912016	T	C	Up_293bp	Qiemen	2035963-2035963	-
Chr03	Capana03g000870;	12912026	C	T	Up_283bp	Qiemen	2035953-2035953	-
Chr03	Capana03g000870;	12912105	T	C	Up_204bp	Qiemen	2035874-2035874	-
Chr03	Capana03g000870;	12912110	G	C	Up_199bp	Qiemen	2035869-2035869	-
Chr03	Capana03g000870;	12912122	T	C	Up_187bp	Qiemen	2035857-2035857	-
Chr03	Capana03g000870;	12912232	G	A	Up_77bp	Qiemen	2035747-2035747	-
Chr03	Capana03g000871;	12914774	G	A	Up_2936bp	Qiemen	2033206-2033206	-
Chr03	Capana03g000871;	12914776	T	G	Up_2934bp	Qiemen	2033204-2033204	-
Chr03	Capana03g000871;	12914777	A	G	Up_2933bp	Qiemen	2033203-2033203	-
Chr03	Capana03g000871;	12914997	A	G	Up_2713bp	Qiemen	2032983-2032983	-
Chr03	Capana03g000871;	12915032	A	G	Up_2678bp	Qiemen	2032948-2032948	-
Chr03	Capana03g000871;	12915189	A	G	Up_2521bp	Qiemen	2032791-2032791	-
Chr03	Capana03g000871;	12915228	G	A	Up_2482bp	Qiemen	2032752-2032752	-
Chr03	Capana03g000871;	12915583	C	T	Up_2127bp	Qiemen	2032397-2032397	-
Chr03	Capana03g000871;	12915898	G	A	Up_1812bp	Qiemen	2032082-2032082	-
Chr03	Capana03g000871;	12915914	C	T	Up_1796bp	Qiemen	2032066-2032066	-
Chr03	Capana03g000871;	12915929	A	AC	Up_1781bp	Qiemen	2032051-2032050	-
Chr03	Capana03g000871;	12915974	A	T	Up_1736bp	Qiemen	2032005-2032005	-
Chr03	Capana03g000871;	12916013	T	C	Up_1697bp	Qiemen	2031966-2031966	-
Chr03	Capana03g000871;	12916042	G	A	Up_1668bp	Qiemen	2031937-2031937	-
Chr03	Capana03g000871;	12916056	T	C	Up_1654bp	Qiemen	2031923-2031923	-
Chr03	Capana03g000871;	12916059	T	A	Up_1651bp	Qiemen	2031920-2031920	-
Chr03	Capana03g000871;	12916142	G	T	Up_1568bp	Qiemen	2031837-2031837	-
Chr03	Capana03g000871;	12916222	T	C	Up_1488bp	Qiemen	2031757-2031757	-
Chr03	Capana03g000871;	12916234	G	A	Up_1476bp	Qiemen	2031745-2031745	-
Chr03	Capana03g000871;	12916237	T	C	Up_1473bp	Qiemen	2031742-2031742	-
Chr03	Capana03g000871;	12916327	G	T	Up_1383bp	Qiemen	2031652-2031652	-
Chr03	Capana03g000871;	12916368	G	A	Up_1342bp	Qiemen	2031611-2031611	-
Chr03	Capana03g000871;	12916369	T	TA	Up_1341bp	Qiemen	2031610-2031609	-
Chr03	Capana03g000871;	12916382	G	T	Up_1328bp	Qiemen	2031596-2031596	-
Chr03	Capana03g000871;	12916465	C	T	Up_1245bp	Qiemen	2031513-2031513	-
Chr03	Capana03g000871;	12916499	T	A	Up_1211bp	Qiemen	2031479-2031479	-
Chr03	Capana03g000871;	12916563	T	C	Up_1147bp	Qiemen	2031415-2031415	-
Chr03	Capana03g000871;	12916676	C	A	Up_1034bp	Qiemen	2031302-2031302	-
Chr03	Capana03g000872;	12923653	C	T	Exon	Qiemen	2024325-2024325	-
Chr03	Capana03g000872;	12924072	T	A	Exon	129-1	-	2023478-2023478
Chr03	Capana03g000874;	12928236	C	T	Exon	129-1	-	2019345-2019345
Chr03	Capana03g000875;	12932749	C	G	Down_1333bp	129-1	-	2014832-2014832
Chr03	Capana03g000875;	12933049	G	GGTGAGTT	Down_1633bp	129-1	-	2014532-2014525
Chr03	Capana03g000875;	12933050	G	GTGAGTTG	Down_1634bp	Qiemen	2014957-2014950	-
Chr03	Capana03g000875;	12935536	T	C	Exon	129-1	-	2012038-2012038
Chr03	Capana03g000875;	12935563	G	T	Exon	129-1	-	2012011-2012011
Chr03	Capana03g000875;	12935642	C	T	Exon	129-1	-	2011932-2011932
Chr03	Capana03g000875;	12935755	G	A	Up_1002bp	129-1	-	2011819-2011819
Chr03	Capana03g000875;	12935993	C	CATA	Up_764bp	129-1	-	2011581-2011578
Chr03	Capana03g000875;	12935997	A	ATAA	Up_760bp	Qiemen	2012003-2012000	-
Chr03	Capana03g000876;	12938483	C	G	Intron	129-1	-	2014832-2014832
Chr03	Capana03g000876;	12941275	C	T	Exon	Qiemen	2012464-2012464	-
Chr03	Capana03g000876;	12941302	T	G	Exon	Qiemen	2012437-2012437	-
Chr03	Capana03g000876;	12941381	T	C	Exon	Qiemen	2012358-2012358	-
Chr03	Capana03g000876;	12941494	A	G	Up_569bp	Qiemen	2012245-2012245	-
Chr03	Capana03g000877;	12948529	T	TTAT	Up_1525bp	Qiemen	2005142-2005139	-
Chr03	Capana03g000877;	12948623	GCGCCCAAGAA	G	Up_1431bp	Qiemen	2005045-2005045	-
Chr03	Capana03g000877;	12949620	A	AA	Up_434bp	Qiemen	2004058-2004057	-
Chr03	Capana03g000877;	12949626	T	G	Up_428bp	129-1	-	2003619-2003619
Chr03	Capana03g000877;	12949724	TT	T	Up_330bp	129-1	-	2003521-2003521
Chr03	Capana03g000878;	12960566	G	T	Intron	Qiemen	1993047-1993047	-
Chr03	Capana03g000878;	12961410	A	C	Up_2731bp	Qiemen	1992203-1992203	-
Chr03	Capana03g000878;	12961673	C	T	Up_2468bp	Qiemen	1991940-1991940	-
Chr03	Capana03g000878;	12961719	T	C	Up_2422bp	Qiemen	1991894-1991894	-
Chr03	Capana03g000878;	12961749	T	C	Up_2392bp	Qiemen	1991864-1991864	-
Chr03	Capana03g000878;	12961826	C	T	Up_2315bp	Qiemen	1991787-1991787	-
Chr03	Capana03g000878;	12961878	T	C	Up_2263bp	Qiemen	1991735-1991735	-
Chr03	Capana03g000878;	12961886	A	G	Up_2255bp	Qiemen	1991727-1991727	-
Chr03	Capana03g000878;	12961907	C	T	Up_2234bp	Qiemen	1991706-1991706	-
Chr03	Capana03g000878;	12961945	G	A	Up_2196bp	Qiemen	1991668-1991668	-
Chr03	Capana03g000878;	12962025	A	G	Up_2116bp	Qiemen	1991588-1991588	-
Chr03	Capana03g000878;	12962108	G	A	Up_2033bp	Qiemen	1991505-1991505	-
Chr03	Capana03g000878;	12962196	G	A	Up_1945bp	Qiemen	1991417-1991417	-
Chr03	Capana03g000878;	12962238	A	ATATATATATATATATATATATAT	Up_1903bp	Qiemen	1991375-1991352	-
Chr03	Capana03g000878;	12962239	A	AT	Up_1902bp	Qiemen	1991351-1991350	-
Chr03	Capana03g000878;	12962240	C	A	Up_1901bp	Qiemen	1991349-1991349	-
Chr03	Capana03g000878;	12962261	G	T	Up_1880bp	Qiemen	1991328-1991328	-
Chr03	Capana03g000878;	12962275	G	A	Up_1866bp	Qiemen	1991314-1991314	-
Chr03	Capana03g000878;	12962469	T	C	Up_1672bp	Qiemen	1991120-1991120	-
Chr03	Capana03g000878;	12962474	A	C	Up_1667bp	Qiemen	1991115-1991115	-
Chr03	Capana03g000878;	12962679	A	G	Up_1462bp	Qiemen	1990910-1990910	-
Chr03	Capana03g000878;	12962743	A	G	Up_1398bp	Qiemen	1990846-1990846	-
Chr03	Capana03g000878;	12962808	G	A	Up_1333bp	Qiemen	1990781-1990781	-
Chr03	Capana03g000878;	12962815	T	C	Up_1326bp	Qiemen	1990774-1990774	-
Chr03	Capana03g000878;	12962919	T	C	Up_1222bp	Qiemen	1990670-1990670	-
Chr03	Capana03g000878;	12962956	T	C	Up_1185bp	Qiemen	1990633-1990633	-
Chr03	Capana03g000878;	12963033	G	A	Up_1108bp	Qiemen	1990556-1990556	-
Chr03	Capana03g000878;	12963097	T	C	Up_1044bp	Qiemen	1990492-1990492	-
Chr03	Capana03g000878;	12963207	C	T	Up_934bp	Qiemen	1990382-1990382	-
Chr03	Capana03g000878;	12963251	T	C	Up_890bp	Qiemen	1990338-1990338	-
Chr03	Capana03g000878;	12963285	GT	G	Up_856bp	Qiemen	1990304-1990304	-
Chr03	Capana03g000878;	12963469	C	G	Up_672bp	Qiemen	1990121-1990121	-
Chr03	Capana03g000878;	12963563	T	C	Up_578bp	Qiemen	1990027-1990027	-
Chr03	Capana03g000878;	12963686	G	A	Up_455bp	Qiemen	1989904-1989904	-
Chr03	Capana03g000878;	12963711	C	A	Up_430bp	Qiemen	1989879-1989879	-
Chr03	Capana03g000878;	12963712	C	A	Up_429bp	Qiemen	1989878-1989878	-
Chr03	Capana03g000878;	12963815	G	A	Up_326bp	Qiemen	1989775-1989775	-
Chr03	Capana03g000878;	12963886	G	GT	Up_255bp	Qiemen	1989704-1989703	-
Chr03	Capana03g000878;	12963899	T	C	Up_242bp	Qiemen	1989690-1989690	-
Chr03	Capana03g000878;	12963943	C	G	Up_198bp	Qiemen	1989646-1989646	-
Chr03	Capana03g000878;	12964004	C	G	Up_137bp	129-1	-	1989176-1989176
Chr03	Capana03g000879;	12969678	C	T	Up_645bp	129-1	-	1983371-1983371
Chr03	Capana03g000879;	12970590	A	T	Exon	129-1	-	1982461-1982461
Chr03	Capana03g000879;	12971135	T	A	Exon	129-1	-	1981916-1981916
Chr03	Capana03g000879;	12971445	G	A	Exon	129-1	-	1981606-1981606
Chr03	Capana03g000880;	12984761	TGTGTGTGTGTGGGAGG	T	Intron	129-1	-	1968319-1968319
Chr03	Capana03g000880;	12984762	GT	G	Intron	Qiemen	1968735-1968735	-
Chr03	Capana03g000880;	12984764	GT	G	Intron	Qiemen	1968734-1968734	-
Chr03	Capana03g000880;	12984767	T	G	Intron	Qiemen	1968732-1968732	-
Chr03	Capana03g000880;	12984769	T	A	Intron	Qiemen	1968730-1968730	-
Chr03	Capana03g000880;	12984774	GA	G	Intron	Qiemen	1968725-1968725	-
Chr03	Capana03g000880;	12984784	A	G	Intron	Qiemen	1968716-1968716	-
Chr03	Capana03g000880;	12992036	A	T	Up_1002bp	129-1	-	1961054-1961054
Chr03	Capana03g000881;	12997000	GAGGC	G	Up_1371bp	Qiemen	1956481-1956481	-
Chr03	Capana03g000881;	12997006	GGGGGGGGGGGGGGG	G	Up_1365bp	129-1	-	1956071-1956071
Chr03	Capana03g000881;	12997021	GTGGAGGGGGGGGGGT	G	Up_1350bp	Qiemen	1956464-1956464	-
Chr03	Capana03g000881;	12997022	TGGAGGG	T	Up_1349bp	129-1	-	1956069-1956069
Chr03	Capana03g000881;	12997035	GT	G	Up_1336bp	129-1	-	1956062-1956062
Chr03	Capana03g000885;	13631336	A	T	Down_308bp	Qiemen	1329694-1329694	-
Chr03	Capana03g000885;	13632585	GG	G	Down_1557bp	129-1	-	1328011-1328011
Chr03	Capana03g000886;	13690465	G	A	Up_2307bp	129-1	-	1269967-1269967
Chr03	Capana03g000887;	13699756	A	G	Down_2665bp	Qiemen	1261101-1261101	-
Chr03	Capana03g000887;	13699757	G	A	Down_2666bp	Qiemen	1261100-1261100	-
Chr03	Capana03g000887;	13699761	T	C	Down_2670bp	Qiemen	1261096-1261096	-
Chr03	Capana03g000887;	13699780	T	C	Down_2689bp	Qiemen	1261077-1261077	-
Chr03	Capana03g000887;	13699831	CA	C	Down_2740bp	Qiemen	1261026-1261026	-
Chr03	Capana03g000887;	13699875	CG	C	Down_2784bp	Qiemen	1260983-1260983	-
Chr03	Capana03g000887;	13699922	C	CG	Down_2831bp	Qiemen	1260937-1260936	-
Chr03	Capana03g000887;	13699971	G	GT	Down_2880bp	Qiemen	1260887-1260886	-
Chr03	Capana03g000887;	13699973	C	A	Down_2882bp	Qiemen	1260884-1260884	-
Chr03	Capana03g000887;	13699974	T	C	Down_2883bp	Qiemen	1260883-1260883	-
Chr03	Capana03g000887;	13699979	GC	G	Down_2888bp	Qiemen	1260878-1260878	-
Chr03	Capana03g000887;	13700013	C	T	Down_2922bp	Qiemen	1260845-1260845	-
Chr03	Capana03g000887;	13700014	T	C	Down_2923bp	Qiemen	1260844-1260844	-
Chr03	Capana03g000887;	13700046	T	C	Down_2955bp	Qiemen	1260812-1260812	-
Chr03	Capana03g000887;	13700061	CT	C	Down_2970bp	Qiemen	1260797-1260797	-
Chr03	Capana03g000887;	13700068	TC	T	Down_2977bp	Qiemen	1260791-1260791	-
Chr03	Capana03g000887;	13700074	CT	C	Down_2983bp	Qiemen	1260786-1260786	-
Chr03	Capana03g000887;	13700078	G	GA	Down_2987bp	Qiemen	1260783-1260782	-
Chr03	Capana03g000887;	13700085	CT	C	Down_2994bp	Qiemen	1260775-1260775	-
Chr03	Capana03g000888;	13748829	T	C	Down_866bp	Qiemen	1212075-1212075	-
Chr03	Capana03g000888;	13751639	G	T	Intron	129-1	-	1208698-1208698
Chr03	Capana03g000890;	13879644	T	TT	Exon	Qiemen	1091547-1091546	-
Chr03	Capana03g000890;	13881657	C	T	Up_2240bp	Qiemen	1089533-1089533	-
Chr03	Capana03g000890;	13883717	G	A	Up_180bp	Qiemen	1087473-1087473	-
Chr03	Capana03g000893;	14201336	T	G	Up_1983bp	Qiemen	1008579-1008579	-
Chr03	Capana03g000895;	14403981	C	T	Down_89bp	Qiemen	2148642-2148642	-
Chr03	Capana03g000895;	14404180	C	CACTCCAATCCTT	Down_288bp	Qiemen	2148841-2148853	-
Chr03	Capana03g000895;	14404288	C	T	Down_396bp	Qiemen	2148961-2148961	-
Chr03	Capana03g000895;	14404398	G	A	Down_506bp	Qiemen	2149071-2149071	-
Chr03	Capana03g000895;	14404512	T	TTCTTT	Down_620bp	Qiemen	2149185-2149190	-
Chr03	Capana03g000895;	14404520	T	TT	Down_628bp	129-1	-	2150812-2150813
Chr03	Capana03g000895;	14404589	T	C	Down_697bp	Qiemen	2149267-2149267	-
Chr03	Capana03g000895;	14404636	C	A	Down_744bp	Qiemen	2149314-2149314	-
Chr03	Capana03g000895;	14404680	T	G	Down_788bp	Qiemen	2149358-2149358	-
Chr03	Capana03g000895;	14404755	G	A	Down_863bp	Qiemen	2149433-2149433	-
Chr03	Capana03g000895;	14404781	G	A	Down_889bp	Qiemen	2149459-2149459	-
Chr03	Capana03g000895;	14404879	C	T	Down_987bp	Qiemen	2149557-2149557	-
Chr03	Capana03g000895;	14404906	CT	C	Down_1014bp	Qiemen	2149584-2149584	-
Chr03	Capana03g000895;	14404945	GT	G	Down_1053bp	Qiemen	2149622-2149622	-
Chr03	Capana03g000895;	14405303	A	T	Down_1411bp	Qiemen	2149979-2149979	-
Chr03	Capana03g000895;	14405382	G	A	Down_1490bp	Qiemen	2150058-2150058	-
Chr03	Capana03g000895;	14405388	C	T	Down_1496bp	Qiemen	2150064-2150064	-
Chr03	Capana03g000895;	14405561	C	T	Down_1669bp	Qiemen	2150237-2150237	-
Chr03	Capana03g000895;	14405661	G	C	Down_1769bp	Qiemen	2150337-2150337	-
Chr03	Capana03g000895;	14405695	T	C	Down_1803bp	Qiemen	2150371-2150371	-
Chr03	Capana03g000895;	14405777	G	C	Down_1885bp	Qiemen	2150453-2150453	-
Chr03	Capana03g000895;	14405913	C	T	Down_2021bp	Qiemen	2150589-2150589	-
Chr03	Capana03g000895;	14406044	G	A	Down_2152bp	Qiemen	2150720-2150720	-
Chr03	Capana03g000895;	14406140	A	G	Down_2248bp	Qiemen	2150816-2150816	-
Chr03	Capana03g000895;	14406146	AT	A	Down_2254bp	Qiemen	2150822-2150822	-
Chr03	Capana03g000895;	14406243	G	A	Down_2351bp	Qiemen	2150918-2150918	-
Chr03	Capana03g000895;	14406312	T	C	Down_2420bp	Qiemen	2150987-2150987	-
Chr03	Capana03g000895;	14406347	A	T	Down_2455bp	Qiemen	2151022-2151022	-
Chr03	Capana03g000895;	14406354	A	G	Down_2462bp	Qiemen	2151029-2151029	-
Chr03	Capana03g000895;	14406357	C	T	Down_2465bp	Qiemen	2151032-2151032	-
Chr03	Capana03g000895;	14406389	T	C	Down_2497bp	Qiemen	2151064-2151064	-
Chr03	Capana03g000895;	14406444	G	C	Down_2552bp	Qiemen	2151119-2151119	-
Chr03	Capana03g000895;	14406449	T	TTATA	Down_2557bp	Qiemen	2151124-2151128	-
Chr03	Capana03g000895;	14406451	G	A	Down_2559bp	Qiemen	2151130-2151130	-
Chr03	Capana03g000895;	14406485	G	C	Down_2593bp	Qiemen	2151164-2151164	-
Chr03	Capana03g000895;	14406525	C	G	Down_2633bp	Qiemen	2151204-2151204	-
Chr03	Capana03g000895;	14406528	CTTGTT	C	Down_2636bp	Qiemen	2151207-2151207	-
Chr03	Capana03g000895;	14406534	T	C	Down_2642bp	Qiemen	2151208-2151208	-
Chr03	Capana03g000895;	14406620	A	G	Down_2728bp	Qiemen	2151294-2151294	-
Chr03	Capana03g000895;	14406661	T	C	Down_2769bp	Qiemen	2151335-2151335	-
Chr03	Capana03g000895;	14406698	T	C	Down_2806bp	Qiemen	2151372-2151372	-
Chr03	Capana03g000895;	14406723	G	A	Down_2831bp	Qiemen	2151397-2151397	-
Chr03	Capana03g000895;	14406748	C	T	Down_2856bp	Qiemen	2151422-2151422	-
Chr03	Capana03g000895;	14406752	C	T	Down_2860bp	Qiemen	2151426-2151426	-
Chr03	Capana03g000895;	14406759	C	T	Down_2867bp	Qiemen	2151433-2151433	-
Chr03	Capana03g000895;	14406771	TA	T	Down_2879bp	Qiemen	2151445-2151445	-
Chr03	Capana03g000895;	14406776	G	A	Down_2884bp	Qiemen	2151449-2151449	-
Chr03	Capana03g000895;	14406791	G	C	Down_2899bp	Qiemen	2151464-2151464	-
Chr03	Capana03g000895;	14406817	A	G	Down_2925bp	Qiemen	2151490-2151490	-
Chr03	Capana03g000895;	14406855	A	T	Down_2963bp	Qiemen	2151528-2151528	-
Chr03	Capana03g000895;	14407153	G	C	Exon	Qiemen	2151826-2151826	-
Chr03	Capana03g000895;	14407434	T	G	Up_2894bp	Qiemen	2152107-2152107	-
Chr03	Capana03g000895;	14407455	C	T	Up_2873bp	Qiemen	2152128-2152128	-
Chr03	Capana03g000895;	14407579	CCGAGC	C	Up_2749bp	Qiemen	2152252-2152252	-
Chr03	Capana03g000895;	14407912	C	T	Up_2416bp	Qiemen	2152580-2152580	-
Chr03	Capana03g000895;	14407947	G	A	Up_2381bp	Qiemen	2152615-2152615	-
Chr03	Capana03g000895;	14408030	A	G	Up_2298bp	Qiemen	2152698-2152698	-
Chr03	Capana03g000895;	14408160	T	G	Up_2168bp	Qiemen	2152828-2152828	-
Chr03	Capana03g000895;	14408464	A	G	Up_1864bp	Qiemen	2153132-2153132	-
Chr03	Capana03g000895;	14408643	A	G	Up_1685bp	Qiemen	2153311-2153311	-
Chr03	Capana03g000895;	14408712	T	C	Up_1616bp	Qiemen	2153380-2153380	-
Chr03	Capana03g000895;	14408791	A	C	Up_1537bp	Qiemen	2153459-2153459	-
Chr03	Capana03g000895;	14408981	TT	T	Up_1347bp	Qiemen	2153649-2153649	-
Chr03	Capana03g000895;	14409017	A	G	Up_1311bp	Qiemen	2153684-2153684	-
Chr03	Capana03g000895;	14409065	C	T	Up_1263bp	Qiemen	2153732-2153732	-
Chr03	Capana03g000895;	14409105	G	T	Up_1223bp	Qiemen	2153772-2153772	-
Chr03	Capana03g000895;	14409196	T	C	Up_1132bp	Qiemen	2153863-2153863	-
Chr03	Capana03g000895;	14409536	A	G	Up_792bp	Qiemen	2154203-2154203	-
Chr03	Capana03g000895;	14409663	T	TTT	Up_665bp	Qiemen	2154330-2154332	-
Chr03	Capana03g000895;	14409762	A	G	Up_566bp	Qiemen	2154431-2154431	-
Chr03	Capana03g000895;	14409816	A	C	Up_512bp	Qiemen	2154485-2154485	-
Chr03	Capana03g000895;	14409872	G	A	Up_456bp	Qiemen	2154541-2154541	-
Chr03	Capana03g000895;	14409956	A	G	Up_372bp	Qiemen	2154625-2154625	-
Chr03	Capana03g000895;	14410048	T	C	Up_280bp	Qiemen	2154717-2154717	-
Chr03	Capana03g000895;	14410080	G	A	Up_248bp	Qiemen	2154749-2154749	-
Chr03	Capana03g000895;	14410082	C	A	Up_246bp	Qiemen	2154751-2154751	-
Chr03	Capana03g000895;	14410129	A	T	Up_199bp	Qiemen	2154798-2154798	-
Chr03	Capana03g000895;	14410163	A	G	Up_165bp	Qiemen	2154832-2154832	-
Chr03	Capana03g000895;	14410171	G	A	Up_157bp	Qiemen	2154840-2154840	-
Chr03	Capana03g000895;	14410324	A	G	Up_4bp	Qiemen	2154993-2154993	-
Chr03	Capana03g000896;	14416355	G	A	Down_49bp	Qiemen	2161029-2161029	-
Chr03	Capana03g000896;	14416399	T	C	Down_93bp	Qiemen	2161073-2161073	-
Chr03	Capana03g000896;	14416644	T	C	Down_338bp	Qiemen	2161318-2161318	-
Chr03	Capana03g000896;	14416880	A	G	Down_574bp	Qiemen	2161554-2161554	-
Chr03	Capana03g000896;	14416884	GGACAGACC	G	Down_578bp	Qiemen	2161558-2161558	-
Chr03	Capana03g000896;	14416911	C	T	Down_605bp	Qiemen	2161577-2161577	-
Chr03	Capana03g000896;	14417053	A	G	Down_747bp	Qiemen	2161719-2161719	-
Chr03	Capana03g000896;	14417131	C	T	Down_825bp	Qiemen	2161797-2161797	-
Chr03	Capana03g000896;	14417151	C	T	Down_845bp	Qiemen	2161817-2161817	-
Chr03	Capana03g000896;	14417293	G	T	Down_987bp	Qiemen	2161959-2161959	-
Chr03	Capana03g000896;	14417363	C	T	Down_1057bp	Qiemen	2162029-2162029	-
Chr03	Capana03g000896;	14417401	C	T	Down_1095bp	Qiemen	2162067-2162067	-
Chr03	Capana03g000896;	14417453	G	A	Down_1147bp	Qiemen	2162119-2162119	-
Chr03	Capana03g000896;	14417457	C	T	Down_1151bp	Qiemen	2162123-2162123	-
Chr03	Capana03g000896;	14417458	C	T	Down_1152bp	Qiemen	2162124-2162124	-
Chr03	Capana03g000896;	14417495	A	G	Down_1189bp	Qiemen	2162161-2162161	-
Chr03	Capana03g000896;	14417699	G	A	Down_1393bp	Qiemen	2162365-2162365	-
Chr03	Capana03g000896;	14417754	T	TT	Down_1448bp	Qiemen	2162420-2162421	-
Chr03	Capana03g000896;	14417939	A	C	Down_1633bp	Qiemen	2162606-2162606	-
Chr03	Capana03g000896;	14418025	T	C	Down_1719bp	Qiemen	2162692-2162692	-
Chr03	Capana03g000896;	14418032	G	A	Down_1726bp	Qiemen	2162699-2162699	-
Chr03	Capana03g000896;	14418053	C	A	Down_1747bp	Qiemen	2162720-2162720	-
Chr03	Capana03g000896;	14418086	C	T	Down_1780bp	Qiemen	2162753-2162753	-
Chr03	Capana03g000896;	14418099	C	A	Down_1793bp	Qiemen	2162766-2162766	-
Chr03	Capana03g000896;	14418135	G	T	Down_1829bp	Qiemen	2162802-2162802	-
Chr03	Capana03g000896;	14418137	A	G	Down_1831bp	Qiemen	2162804-2162804	-
Chr03	Capana03g000896;	14418139	G	A	Down_1833bp	Qiemen	2162806-2162806	-
Chr03	Capana03g000896;	14418260	C	T	Down_1954bp	Qiemen	2162927-2162927	-
Chr03	Capana03g000896;	14418420	A	G	Down_2114bp	Qiemen	2163087-2163087	-
Chr03	Capana03g000896;	14418499	AC	A	Down_2193bp	Qiemen	2163166-2163166	-
Chr03	Capana03g000896;	14418512	C	T	Down_2206bp	Qiemen	2163178-2163178	-
Chr03	Capana03g000896;	14418612	A	C	Down_2306bp	Qiemen	2163278-2163278	-
Chr03	Capana03g000896;	14418785	A	G	Down_2479bp	Qiemen	2163451-2163451	-
Chr03	Capana03g000896;	14418873	C	A	Down_2567bp	Qiemen	2163539-2163539	-
Chr03	Capana03g000896;	14418887	T	A	Down_2581bp	129-1	-	2165180-2165180
Chr03	Capana03g000896;	14418938	T	G	Down_2632bp	Qiemen	2163604-2163604	-
Chr03	Capana03g000896;	14418959	A	T	Down_2653bp	Qiemen	2163625-2163625	-
Chr03	Capana03g000896;	14419727	G	C	Exon	Qiemen	2164393-2164393	-
Chr03	Capana03g000896;	14419976	A	G	Exon	Qiemen	2164642-2164642	-
Chr03	Capana03g000896;	14420197	G	A	Intron	Qiemen	2164863-2164863	-
Chr03	Capana03g000896;	14420257	G	A	Intron	Qiemen	2164923-2164923	-
Chr03	Capana03g000896;	14420276	C	T	Intron	Qiemen	2164942-2164942	-
Chr03	Capana03g000896;	14420327	C	T	Intron	Qiemen	2164993-2164993	-
Chr03	Capana03g000896;	14421102	C	A	Exon	Qiemen	2165768-2165768	-
Chr03	Capana03g000896;	14422378	T	A	Exon	Qiemen	2167044-2167044	-
Chr03	Capana03g000896;	14422435	A	G	Exon	Qiemen	2167101-2167101	-
Chr03	Capana03g000896;	14422443	C	A	Exon	Qiemen	2167109-2167109	-
Chr03	Capana03g000896;	14422562	G	A	Exon	Qiemen	2167228-2167228	-
Chr03	Capana03g000896;	14422779	A	T	Exon	Qiemen	2167445-2167445	-
Chr03	Capana03g000896;	14423517	A	G	Intron	Qiemen	2168183-2168183	-
Chr03	Capana03g000896;	14423642	T	C	Intron	Qiemen	2168308-2168308	-
Chr03	Capana03g000896;	14424358	C	G	Up_2827bp	Qiemen	2169024-2169024	-
Chr03	Capana03g000896;	14424553	A	T	Up_2632bp	Qiemen	2169219-2169219	-
Chr03	Capana03g000896;	14424580	AGAAATCAAGAAATGGACTTG	A	Up_2605bp	Qiemen	2169246-2169246	-
Chr03	Capana03g000896;	14424857	A	T	Up_2328bp	Qiemen	2169503-2169503	-
Chr03	Capana03g000896;	14424922	A	G	Up_2263bp	Qiemen	2169568-2169568	-
Chr03	Capana03g000896;	14424932	GAGAA	G	Up_2253bp	Qiemen	2169578-2169578	-
Chr03	Capana03g000896;	14424957	AGAGA	A	Up_2228bp	129-1	-	2171250-2171250
Chr03	Capana03g000896;	14424993	G	A	Up_2192bp	Qiemen	2169635-2169635	-
Chr03	Capana03g000896;	14425080	G	A	Up_2105bp	Qiemen	2169722-2169722	-
Chr03	Capana03g000896;	14425159	GTTGGGGTTGGGT	G	Up_2026bp	Qiemen	2169801-2169801	-
Chr03	Capana03g000896;	14425354	G	T	Up_1831bp	Qiemen	2169984-2169984	-
Chr03	Capana03g000896;	14425357	A	G	Up_1828bp	Qiemen	2169987-2169987	-
Chr03	Capana03g000896;	14425406	G	A	Up_1779bp	Qiemen	2170036-2170036	-
Chr03	Capana03g000896;	14425422	TTCTCATCACTTGTTTCTAATA	T	Up_1763bp	Qiemen	2170052-2170052	-
Chr03	Capana03g000896;	14425445	TA	T	Up_1740bp	Qiemen	2170054-2170054	-
Chr03	Capana03g000896;	14425514	A	G	Up_1671bp	Qiemen	2170122-2170122	-
Chr03	Capana03g000896;	14425618	G	T	Up_1567bp	Qiemen	2170226-2170226	-
Chr03	Capana03g000896;	14425661	C	T	Up_1524bp	Qiemen	2170269-2170269	-
Chr03	Capana03g000896;	14426385	C	T	Up_800bp	Qiemen	2170993-2170993	-
Chr03	Capana03g000896;	14426387	C	T	Up_798bp	Qiemen	2170995-2170995	-
Chr03	Capana03g000896;	14426428	T	G	Up_757bp	Qiemen	2171036-2171036	-
Chr03	Capana03g000896;	14426445	C	T	Up_740bp	Qiemen	2171053-2171053	-
Chr03	Capana03g000896;	14426467	T	G	Up_718bp	Qiemen	2171075-2171075	-
Chr03	Capana03g000896;	14426485	A	T	Up_700bp	Qiemen	2171093-2171093	-
Chr03	Capana03g000896;	14426508	G	T	Up_677bp	Qiemen	2171116-2171116	-
Chr03	Capana03g000896;	14426582	T	TTA	Up_603bp	Qiemen	2171190-2171192	-
Chr03	Capana03g000896;	14426597	AA	A	Up_588bp	129-1	-	2172886-2172886
Chr03	Capana03g000896;	14426598	A	AGT	Up_587bp	Qiemen	2171208-2171210	-
Chr03	Capana03g000896;	14426678	C	T	Up_507bp	Qiemen	2171290-2171290	-
Chr03	Capana03g000896;	14426684	T	G	Up_501bp	Qiemen	2171296-2171296	-
Chr03	Capana03g000896;	14426965	AC	A	Up_220bp	Qiemen	2171577-2171577	-
Chr03	Capana03g000896;	14426969	AC	A	Up_216bp	Qiemen	2171580-2171580	-
Chr03	Capana03g000896;	14426971	AG	A	Up_214bp	Qiemen	2171581-2171581	-
Chr03	Capana03g000896;	14426975	C	A	Up_210bp	Qiemen	2171584-2171584	-
Chr03	Capana03g000896;	14427021	C	T	Up_164bp	Qiemen	2171630-2171630	-
Chr03	Capana03g000896;	14427052	A	C	Up_133bp	Qiemen	2171661-2171661	-
Chr03	Capana03g000896;	14427147	A	AAAAA	Up_38bp	Qiemen	2171756-2171760	-
Chr03	Capana03g000896;	14427182	T	G	Up_3bp	Qiemen	2171795-2171795	-
Chr03	Capana03g000897;	14433028	G	GAAAGCAAAAGTTTAAT	Down_51bp	Qiemen	2177603-2177619	-
Chr03	Capana03g000897;	14433032	C	G	Down_55bp	Qiemen	2177623-2177623	-
Chr03	Capana03g000897;	14433463	A	G	Down_486bp	Qiemen	2178054-2178054	-
Chr03	Capana03g000897;	14433475	G	C	Down_498bp	Qiemen	2178066-2178066	-
Chr03	Capana03g000897;	14433591	A	AA	Down_614bp	Qiemen	2178182-2178183	-
Chr03	Capana03g000897;	14434012	T	C	Down_1035bp	Qiemen	2178604-2178604	-
Chr03	Capana03g000897;	14434063	C	T	Down_1086bp	Qiemen	2178655-2178655	-
Chr03	Capana03g000897;	14434127	T	A	Down_1150bp	Qiemen	2178719-2178719	-
Chr03	Capana03g000897;	14434162	G	C	Down_1185bp	Qiemen	2178754-2178754	-
Chr03	Capana03g000897;	14434172	C	A	Down_1195bp	Qiemen	2178764-2178764	-
Chr03	Capana03g000897;	14434209	T	C	Down_1232bp	Qiemen	2178801-2178801	-
Chr03	Capana03g000897;	14434355	C	T	Down_1378bp	Qiemen	2178947-2178947	-
Chr03	Capana03g000897;	14434524	T	C	Down_1547bp	Qiemen	2179116-2179116	-
Chr03	Capana03g000897;	14434594	C	T	Down_1617bp	Qiemen	2179186-2179186	-
Chr03	Capana03g000897;	14434651	C	A	Down_1674bp	Qiemen	2179243-2179243	-
Chr03	Capana03g000897;	14434821	T	TT	Down_1844bp	Qiemen	2179413-2179414	-
Chr03	Capana03g000897;	14434823	A	T	Down_1846bp	Qiemen	2179416-2179416	-
Chr03	Capana03g000897;	14435047	G	A	Down_2070bp	Qiemen	2179640-2179640	-
Chr03	Capana03g000897;	14435080	T	C	Down_2103bp	Qiemen	2179673-2179673	-
Chr03	Capana03g000897;	14435948	T	G	Down_2971bp	Qiemen	2180541-2180541	-
Chr03	Capana03g000897;	14436369	TTTCTCAGCTGGAGTTCAAACT	T	Intron	Qiemen	2180962-2180962	-
Chr03	Capana03g000897;	14436438	G	C	Intron	Qiemen	2181010-2181010	-
Chr03	Capana03g000897;	14436453	T	G	Exon	Qiemen	2181025-2181025	-
Chr03	Capana03g000897;	14436561	C	T	Intron	Qiemen	2181133-2181133	-
Chr03	Capana03g000897;	14437025	T	A	Up_2755bp	Qiemen	2181597-2181597	-
Chr03	Capana03g000897;	14437661	AAGTC	A	Up_2119bp	Qiemen	2182233-2182233	-
Chr03	Capana03g000897;	14437691	G	C	Up_2089bp	Qiemen	2182259-2182259	-
Chr03	Capana03g000897;	14437692	T	A	Up_2088bp	Qiemen	2182260-2182260	-
Chr03	Capana03g000897;	14437793	C	A	Up_1987bp	Qiemen	2182361-2182361	-
Chr03	Capana03g000897;	14437844	A	T	Up_1936bp	Qiemen	2182412-2182412	-
Chr03	Capana03g000897;	14437886	C	T	Up_1894bp	Qiemen	2182454-2182454	-
Chr03	Capana03g000897;	14437890	T	C	Up_1890bp	Qiemen	2182458-2182458	-
Chr03	Capana03g000897;	14438415	T	C	Up_1365bp	Qiemen	2182983-2182983	-
Chr03	Capana03g000897;	14438456	C	A	Up_1324bp	Qiemen	2183024-2183024	-
Chr03	Capana03g000897;	14438558	A	G	Up_1222bp	Qiemen	2183126-2183126	-
Chr03	Capana03g000897;	14438569	T	C	Up_1211bp	Qiemen	2183137-2183137	-
Chr03	Capana03g000897;	14438573	A	G	Up_1207bp	Qiemen	2183141-2183141	-
Chr03	Capana03g000897;	14438648	G	A	Up_1132bp	Qiemen	2183216-2183216	-
Chr03	Capana03g000897;	14438763	T	C	Up_1017bp	Qiemen	2183331-2183331	-
Chr03	Capana03g000897;	14438858	C	T	Up_922bp	Qiemen	2183426-2183426	-
Chr03	Capana03g000897;	14438877	G	A	Up_903bp	Qiemen	2183445-2183445	-
Chr03	Capana03g000897;	14438911	C	CT	Up_869bp	Qiemen	2183479-2183480	-
Chr03	Capana03g000897;	14438915	G	A	Up_865bp	Qiemen	2183484-2183484	-
Chr03	Capana03g000897;	14438968	G	A	Up_812bp	Qiemen	2183537-2183537	-
Chr03	Capana03g000897;	14439055	C	T	Up_725bp	Qiemen	2183624-2183624	-
Chr03	Capana03g000897;	14439177	C	T	Up_603bp	Qiemen	2183746-2183746	-
Chr03	Capana03g000897;	14439200	G	A	Up_580bp	Qiemen	2183769-2183769	-
Chr03	Capana03g000897;	14439249	C	T	Up_531bp	Qiemen	2183818-2183818	-
Chr03	Capana03g000897;	14439319	C	T	Up_461bp	Qiemen	2183888-2183888	-
Chr03	Capana03g000897;	14439333	T	C	Up_447bp	Qiemen	2183902-2183902	-
Chr03	Capana03g000897;	14439385	A	G	Up_395bp	Qiemen	2183954-2183954	-
Chr03	Capana03g000897;	14439586	T	C	Up_194bp	Qiemen	2184155-2184155	-
Chr03	Capana03g000897;	14439624	C	T	Up_156bp	Qiemen	2184193-2184193	-
Chr03	Capana03g000897;	14439661	A	G	Up_119bp	Qiemen	2184230-2184230	-
Chr03	Capana03g000897;	14439668	T	C	Up_112bp	Qiemen	2184237-2184237	-
Chr03	Capana03g000897;	14439766	A	G	Up_14bp	Qiemen	2184335-2184335	-
Chr03	Capana03g000898;	14440172	A	T	Down_554bp	129-1	-	2186477-2186477
Chr03	Capana03g000898;	14440257	G	A	Down_639bp	Qiemen	2184826-2184826	-
Chr03	Capana03g000898;	14440327	AA	A	Down_709bp	Qiemen	2184896-2184896	-
Chr03	Capana03g000898;	14440364	A	C	Down_746bp	Qiemen	2184932-2184932	-
Chr03	Capana03g000898;	14440808	TAAATTAAACTTCGGTACGGTATTAGGTATTACCAT	T	Down_1190bp	Qiemen	2185376-2185376	-
Chr03	Capana03g000898;	14440879	G	A	Down_1261bp	Qiemen	2185412-2185412	-
Chr03	Capana03g000898;	14440973	A	G	Down_1355bp	Qiemen	2185506-2185506	-
Chr03	Capana03g000898;	14441144	A	T	Down_1526bp	Qiemen	2185677-2185677	-
Chr03	Capana03g000898;	14441168	T	C	Down_1550bp	Qiemen	2185701-2185701	-
Chr03	Capana03g000898;	14441224	T	TC	Down_1606bp	Qiemen	2185757-2185758	-
Chr03	Capana03g000898;	14441225	T	G	Down_1607bp	Qiemen	2185759-2185759	-
Chr03	Capana03g000898;	14441339	GA	G	Down_1721bp	Qiemen	2185996-2185996	-
Chr03	Capana03g000898;	14441388	A	G	Down_1770bp	Qiemen	2186044-2186044	-
Chr03	Capana03g000898;	14441405	G	A	Down_1787bp	Qiemen	2186061-2186061	-
Chr03	Capana03g000898;	14441449	G	A	Down_1831bp	Qiemen	2186105-2186105	-
Chr03	Capana03g000898;	14441533	T	C	Down_1915bp	Qiemen	2186189-2186189	-
Chr03	Capana03g000898;	14443104	G	C	Exon	Qiemen	2187820-2187820	-
Chr03	Capana03g000898;	14443697	G	T	Exon	Qiemen	2188413-2188413	-
Chr03	Capana03g000898;	14443723	CG	C	Exon	Qiemen	2188439-2188439	-
Chr03	Capana03g000898;	14443726	A	T	Exon	Qiemen	2188441-2188441	-
Chr03	Capana03g000898;	14443728	A	AG	Exon	Qiemen	2188443-2188444	-
Chr03	Capana03g000898;	14443860	T	C	Exon	Qiemen	2188576-2188576	-
Chr03	Capana03g000898;	14443913	G	A	Exon	Qiemen	2188629-2188629	-
Chr03	Capana03g000898;	14444358	G	A	Up_2606bp	Qiemen	2189074-2189074	-
Chr03	Capana03g000898;	14444413	T	C	Up_2551bp	Qiemen	2189129-2189129	-
Chr03	Capana03g000898;	14444519	C	T	Up_2445bp	Qiemen	2189235-2189235	-
Chr03	Capana03g000898;	14444609	A	T	Up_2355bp	Qiemen	2189325-2189325	-
Chr03	Capana03g000898;	14445034	G	C	Up_1930bp	Qiemen	2189750-2189750	-
Chr03	Capana03g000898;	14445632	C	G	Up_1332bp	Qiemen	2190355-2190355	-
Chr03	Capana03g000898;	14445942	G	T	Up_1022bp	Qiemen	2190665-2190665	-
Chr03	Capana03g000898;	14446420	C	CTAGGTTCAAAATGTGTTTACTGAAC	Up_544bp	Qiemen	2191143-2191168	-
Chr03	Capana03g000898;	14446630	G	A	Up_334bp	Qiemen	2191378-2191378	-
Chr03	Capana03g000898;	14446654	A	C	Up_310bp	Qiemen	2191402-2191402	-
Chr03	Capana03g000898;	14446655	A	G	Up_309bp	Qiemen	2191403-2191403	-
Chr03	Capana03g000898;	14446833	G	A	Up_131bp	Qiemen	2191581-2191581	-
Chr03	Capana03g000899;	14449450	A	G	Up_2988bp	Qiemen	2194200-2194200	-
Chr03	Capana03g000899;	14449523	A	T	Up_2915bp	Qiemen	2194273-2194273	-
Chr03	Capana03g000899;	14449647	T	C	Up_2791bp	Qiemen	2194397-2194397	-
Chr03	Capana03g000899;	14449926	G	A	Up_2512bp	Qiemen	2194676-2194676	-
Chr03	Capana03g000899;	14449970	T	C	Up_2468bp	Qiemen	2194720-2194720	-
Chr03	Capana03g000899;	14449980	T	C	Up_2458bp	Qiemen	2194730-2194730	-
Chr03	Capana03g000899;	14449998	C	T	Up_2440bp	Qiemen	2194748-2194748	-
Chr03	Capana03g000899;	14450051	A	G	Up_2387bp	Qiemen	2194801-2194801	-
Chr03	Capana03g000899;	14450143	G	A	Up_2295bp	Qiemen	2194893-2194893	-
Chr03	Capana03g000899;	14450159	A	G	Up_2279bp	Qiemen	2194909-2194909	-
Chr03	Capana03g000899;	14450188	C	CCGT	Up_2250bp	Qiemen	2194938-2194941	-
Chr03	Capana03g000899;	14450193	A	G	Up_2245bp	Qiemen	2194946-2194946	-
Chr03	Capana03g000899;	14450235	T	G	Up_2203bp	Qiemen	2194988-2194988	-
Chr03	Capana03g000899;	14450362	G	C	Up_2076bp	Qiemen	2195115-2195115	-
Chr03	Capana03g000899;	14450622	C	G	Up_1816bp	Qiemen	2195375-2195375	-
Chr03	Capana03g000899;	14450720	TT	T	Up_1718bp	Qiemen	2195473-2195473	-
Chr03	Capana03g000899;	14450744	T	G	Up_1694bp	Qiemen	2195496-2195496	-
Chr03	Capana03g000899;	14450812	TT	T	Up_1626bp	Qiemen	2195564-2195564	-
Chr03	Capana03g000899;	14450965	G	T	Up_1473bp	Qiemen	2195714-2195714	-
Chr03	Capana03g000899;	14451128	G	C	Up_1310bp	Qiemen	2195877-2195877	-
Chr03	Capana03g000899;	14451268	A	T	Up_1170bp	Qiemen	2196017-2196017	-
Chr03	Capana03g000899;	14451308	G	A	Up_1130bp	129-1	-	2197618-2197618
Chr03	Capana03g000899;	14451331	T	C	Up_1107bp	Qiemen	2196080-2196080	-
Chr03	Capana03g000899;	14451391	G	C	Up_1047bp	Qiemen	2196140-2196140	-
Chr03	Capana03g000899;	14451865	G	A	Up_573bp	Qiemen	2196614-2196614	-
Chr03	Capana03g000899;	14452135	A	C	Up_303bp	Qiemen	2196884-2196884	-
Chr03	Capana03g000899;	14452206	C	G	Up_232bp	Qiemen	2196955-2196955	-
Chr03	Capana03g000899;	14452290	CAC	C	Up_148bp	129-1	-	2198600-2198600
Chr03	Capana03g000899;	14452292	C	CAC	Up_146bp	Qiemen	2197041-2197043	-
Chr03	Capana03g000899;	14452338	T	C	Up_100bp	Qiemen	2197089-2197089	-
Chr03	Capana03g000899;	14453062	A	T	Intron	Qiemen	2197813-2197813	-
Chr03	Capana03g000899;	14453117	G	A	Intron	Qiemen	2197868-2197868	-
Chr03	Capana03g000899;	14453138	G	T	Intron	Qiemen	2197889-2197889	-
Chr03	Capana03g000899;	14453150	A	G	Intron	Qiemen	2197901-2197901	-
Chr03	Capana03g000899;	14453321	A	T	Intron	Qiemen	2198072-2198072	-
Chr03	Capana03g000899;	14453384	GT	G	Intron	Qiemen	2198135-2198135	-
Chr03	Capana03g000899;	14453508	T	G	Exon	Qiemen	2198258-2198258	-
Chr03	Capana03g000899;	14453807	A	T	Down_282bp	Qiemen	2198557-2198557	-
Chr03	Capana03g000899;	14453927	G	A	Down_402bp	Qiemen	2198677-2198677	-
Chr03	Capana03g000899;	14453966	CTTTTTAAGTCGATACTCATCTCTCAGTCCAAAAATCAATATTCACAGCCA	C	Down_441bp	Qiemen	2198716-2198716	-
Chr03	Capana03g000899;	14454196	A	T	Down_671bp	Qiemen	2198896-2198896	-
Chr03	Capana03g000899;	14454206	C	T	Down_681bp	Qiemen	2198906-2198906	-
Chr03	Capana03g000899;	14454264	G	A	Down_739bp	Qiemen	2198964-2198964	-
Chr03	Capana03g000899;	14454323	A	C	Down_798bp	Qiemen	2199023-2199023	-
Chr03	Capana03g000899;	14454324	A	G	Down_799bp	Qiemen	2199024-2199024	-
Chr03	Capana03g000899;	14454341	G	A	Down_816bp	Qiemen	2199041-2199041	-
Chr03	Capana03g000899;	14454432	TCTCTTTTCT	T	Down_907bp	Qiemen	2199132-2199132	-
Chr03	Capana03g000899;	14454472	CCTT	C	Down_947bp	Qiemen	2199163-2199163	-
Chr03	Capana03g000899;	14454555	T	A	Down_1030bp	Qiemen	2199243-2199243	-
Chr03	Capana03g000899;	14455013	G	C	Down_1488bp	Qiemen	2199701-2199701	-
Chr03	Capana03g000899;	14455517	C	T	Down_1992bp	Qiemen	2200205-2200205	-
Chr03	Capana03g000899;	14455522	T	A	Down_1997bp	Qiemen	2200210-2200210	-
Chr03	Capana03g000899;	14455599	C	T	Down_2074bp	Qiemen	2200287-2200287	-
Chr03	Capana03g000899;	14455663	G	T	Down_2138bp	Qiemen	2200351-2200351	-
Chr03	Capana03g000899;	14455700	G	A	Down_2175bp	Qiemen	2200388-2200388	-
Chr03	Capana03g000899;	14455713	T	C	Down_2188bp	Qiemen	2200401-2200401	-
Chr03	Capana03g000899;	14455791	A	T	Down_2266bp	Qiemen	2200479-2200479	-
Chr03	Capana03g000899;	14455925	G	A	Down_2400bp	Qiemen	2200613-2200613	-
Chr03	Capana03g000899;	14455976	T	C	Down_2451bp	Qiemen	2200664-2200664	-
Chr03	Capana03g000899;	14456037	C	T	Down_2512bp	Qiemen	2200725-2200725	-
Chr03	Capana03g000899;	14456128	T	A	Down_2603bp	Qiemen	2200816-2200816	-
Chr03	Capana03g000899;	14456230	A	T	Down_2705bp	Qiemen	2200918-2200918	-
Chr03	Capana03g000899;	14456274	T	TAA	Down_2749bp	Qiemen	2200962-2200964	-
Chr03	Capana03g000899;	14456407	C	A	Down_2882bp	129-1	-	2202715-2202715
Chr03	Capana03g000899;	14456424	G	A	Down_2899bp	129-1	-	2202732-2202732
Chr03	Capana03g000900;	14470675	A	G	Down_8bp	Qiemen	2217528-2217528	-
Chr03	Capana03g000900;	14470796	G	T	Down_129bp	Qiemen	2217649-2217649	-
Chr03	Capana03g000900;	14470798	A	C	Down_131bp	Qiemen	2217651-2217651	-
Chr03	Capana03g000900;	14470905	A	G	Down_238bp	Qiemen	2217758-2217758	-
Chr03	Capana03g000900;	14470951	A	G	Down_284bp	Qiemen	2217804-2217804	-
Chr03	Capana03g000900;	14471061	T	C	Down_394bp	Qiemen	2217914-2217914	-
Chr03	Capana03g000900;	14471128	C	T	Down_461bp	Qiemen	2217981-2217981	-
Chr03	Capana03g000900;	14471281	A	G	Down_614bp	Qiemen	2218134-2218134	-
Chr03	Capana03g000900;	14471326	C	A	Down_659bp	Qiemen	2218179-2218179	-
Chr03	Capana03g000900;	14471377	C	T	Down_710bp	Qiemen	2218230-2218230	-
Chr03	Capana03g000900;	14471420	C	A	Down_753bp	129-1	-	2217771-2217771
Chr03	Capana03g000900;	14471536	A	G	Down_869bp	Qiemen	2218389-2218389	-
Chr03	Capana03g000900;	14471560	C	G	Down_893bp	Qiemen	2218413-2218413	-
Chr03	Capana03g000900;	14471602	A	G	Down_935bp	Qiemen	2218455-2218455	-
Chr03	Capana03g000900;	14471608	T	C	Down_941bp	Qiemen	2218461-2218461	-
Chr03	Capana03g000900;	14471975	G	A	Down_1308bp	Qiemen	2218828-2218828	-
Chr03	Capana03g000900;	14472127	A	G	Down_1460bp	Qiemen	2218980-2218980	-
Chr03	Capana03g000900;	14472188	A	C	Down_1521bp	Qiemen	2219041-2219041	-
Chr03	Capana03g000900;	14472203	T	G	Down_1536bp	Qiemen	2219056-2219056	-
Chr03	Capana03g000900;	14472319	G	A	Down_1652bp	129-1	-	2218670-2218670
Chr03	Capana03g000900;	14472321	C	A	Down_1654bp	Qiemen	2219174-2219174	-
Chr03	Capana03g000900;	14472603	G	A	Down_1936bp	Qiemen	2219456-2219456	-
Chr03	Capana03g000900;	14472750	T	C	Down_2083bp	Qiemen	2219603-2219603	-
Chr03	Capana03g000900;	14472772	A	G	Down_2105bp	Qiemen	2219625-2219625	-
Chr03	Capana03g000900;	14473195	T	C	Down_2528bp	Qiemen	2220048-2220048	-
Chr03	Capana03g000900;	14473306	C	A	Down_2639bp	Qiemen	2220159-2220159	-
Chr03	Capana03g000900;	14473522	C	T	Down_2855bp	Qiemen	2220375-2220375	-
Chr03	Capana03g000900;	14474187	T	C	Intron	Qiemen	2221040-2221040	-
Chr03	Capana03g000900;	14474225	A	G	Intron	Qiemen	2221078-2221078	-
Chr03	Capana03g000900;	14474386	C	A	Intron	129-1	-	2220737-2220737
Chr03	Capana03g000900;	14474418	C	G	Intron	Qiemen	2221271-2221271	-
Chr03	Capana03g000900;	14474604	T	C	Intron	Qiemen	2221457-2221457	-
Chr03	Capana03g000900;	14474839	G	T	Intron	Qiemen	2221692-2221692	-
Chr03	Capana03g000900;	14474883	G	A	Intron	Qiemen	2221736-2221736	-
[truncated: 3,303 more rows]

[truncated: 1 more sheets: Table S11]
